# Supplementary material for: 4-(Carboxy­meth­oxy)anilinium bromide
Source: Acta Crystallogr Sect E Struct Rep Online. 2010 Jun 5;66(Pt 7):o1573. doi: 10.1107/S1600536810018726 (PMC3006844; doi:10.1107/S1600536810018726)
Supplement: Supplementary file 2 [file e-66-o1573-Isup2.hkl]

# 
# h,k,l, Fc-squared, Fo-squared, sigma(Fo-squared) and status flag 
# 
data_I
_shelx_title ' 1 in P2(1)/c' 
_shelx_refln_list_code          4 
_shelx_F_calc_maximum      213.75 
_exptl_crystal_F_000       496.00 
_reflns_d_resolution_high  0.7701 
 
loop_ 
 _symmetry_equiv_pos_as_xyz 
 'x, y, z' 
 '-x, y+1/2, -z+1/2' 
 '-x, -y, -z' 
 'x, -y-1/2, z-1/2' 
 
_cell_length_a     6.0182 
_cell_length_b     9.6025 
_cell_length_c    16.5137 
_cell_angle_alpha  90.000 
_cell_angle_beta   94.466 
_cell_angle_gamma  90.000 
 
_shelx_F_squared_multiplier     1.000 
 
loop_ 
 _refln_index_h 
 _refln_index_k 
 _refln_index_l 
 _refln_F_squared_calc 
 _refln_F_squared_meas 
 _refln_F_squared_sigma 
 _refln_observed_status 
   1   0   0      703.59      625.51     16.83 o 
   2   0   0     3712.07     3851.13     81.44 o 
   3   0   0        3.15        3.90      2.40 o 
   4   0   0      524.50      518.89     20.04 o 
   5   0   0     4125.77     3944.91    146.61 o 
   6   0   0     1376.21     1433.27     95.97 o 
   7   0   0      230.71      258.79    105.45 o 
   1   1   0      592.66      642.38     10.69 o 
   2   1   0    17189.43    15943.44    219.80 o 
   3   1   0     5440.75     5051.81     92.90 o 
   4   1   0     5342.33     5036.87    109.96 o 
   5   1   0      298.88      289.66     19.27 o 
   6   1   0       76.62       90.77      9.80 o 
   7   1   0      182.87      187.25     22.60 o 
   0   2   0     3131.41     2265.64    143.85 o 
   1   2   0    11331.91    10785.43    140.37 o 
   2   2   0     4929.71     4746.93     89.53 o 
   3   2   0       33.69       44.60      5.10 o 
   4   2   0      491.57      471.31     16.05 o 
   5   2   0     1466.18     1436.80     49.53 o 
   6   2   0      564.41      524.11     26.42 o 
   7   2   0     1012.94     1052.26     84.24 o 
   1   3   0     2787.87     2904.75     80.75 o 
   2   3   0     2071.62     2041.45     30.58 o 
   3   3   0     4716.71     4475.35    107.73 o 
   4   3   0     2059.83     1932.62     85.19 o 
   5   3   0      879.04      828.11     32.51 o 
   6   3   0      149.72      159.21     28.46 o 
   7   3   0      215.84      198.58     31.05 o 
   0   4   0    10047.31     8582.81    287.57 o 
   1   4   0     3669.79     3441.45     49.64 o 
   2   4   0     3284.60     3268.67    112.82 o 
   3   4   0       77.67       87.16      8.92 o 
   4   4   0      114.94      105.88     11.29 o 
   5   4   0     1373.34     1347.56     64.94 o 
   6   4   0      987.52      894.76     51.19 o 
   7   4   0      246.65      222.43     35.12 o 
   1   5   0     1263.49     1154.63     20.96 o 
   2   5   0     5237.84     4994.91    136.26 o 
   3   5   0     3620.91     3424.02    153.71 o 
   4   5   0     1954.85     1865.23     79.91 o 
   5   5   0      582.56      534.01     35.05 o 
   6   5   0        4.52       29.34     14.24 o 
   7   5   0       86.27      105.49     27.58 o 
   0   6   0     3045.34     2729.95     85.20 o 
   1   6   0     6044.02     5423.32    117.90 o 
   2   6   0      638.91      569.41     18.09 o 
   3   6   0       19.75       22.58      7.78 o 
   4   6   0      924.80      874.64     47.11 o 
   5   6   0      413.45      434.74     32.46 o 
   6   6   0      658.74      632.69     47.58 o 
   1   7   0      584.24      506.16     19.17 o 
   2   7   0     1705.46     1561.75     49.24 o 
   3   7   0     1970.52     1851.24     83.20 o 
   4   7   0      904.13      882.94     51.52 o 
   5   7   0      165.20      159.63     21.09 o 
   6   7   0        0.12        0.77     12.60 o 
   0   8   0     1944.46     1775.01     70.78 o 
   1   8   0     1063.32      889.02     34.02 o 
   2   8   0      261.10      245.45     13.21 o 
   3   8   0       16.71       48.41     26.90 o 
   4   8   0       59.87       76.97     15.18 o 
   5   8   0      228.87      221.47     26.02 o 
   1   9   0      652.11      603.18     36.57 o 
   2   9   0      152.58      147.61     12.41 o 
   3   9   0      685.27      653.99     60.65 o 
   4   9   0      614.40      582.38     45.22 o 
   5   9   0       74.93       82.91     18.69 o 
   0  10   0      139.40      111.24     20.99 o 
   1  10   0     1252.83     1180.33     59.74 o 
   2  10   0       83.00       83.84     14.63 o 
   3  10   0       12.47       28.79     13.04 o 
   4  10   0      129.67      105.67     27.05 o 
   1  11   0      207.40      204.47     21.30 o 
   2  11   0      231.92      213.65     24.76 o 
   3  11   0      375.66      347.95     35.93 o 
   0  12   0      250.66      237.90     40.88 o 
   1  12   0      208.79      193.64     32.49 o 
   2  12   0       60.05       76.08     24.92 o 
  -7   1   1       32.08       35.22     12.95 o 
  -6   1   1      105.35      105.02     10.82 o 
  -5   1   1       20.31       25.84      7.59 o 
  -4   1   1        9.12        7.46      3.46 o 
  -3   1   1      488.45      465.07      9.13 o 
  -2   1   1        2.49        3.07      0.91 o 
  -1   1   1        1.89        0.64      0.62 o 
   1   1   1     2047.72     1990.29     27.12 o 
   2   1   1      226.32      248.80      5.14 o 
   3   1   1      269.11      272.55      7.17 o 
   4   1   1       95.17      104.56      8.83 o 
   5   1   1       37.77       31.60      9.03 o 
   6   1   1       81.95       62.74      8.92 o 
   7   1   1        0.17       -0.25      8.78 o 
  -7   2   1        2.95       11.20     13.40 o 
  -6   2   1        2.20       14.94     12.66 o 
  -5   2   1       16.42       19.04      5.49 o 
  -4   2   1       29.01       36.68      5.56 o 
  -3   2   1        0.32        3.25      3.56 o 
  -2   2   1     1260.47     1303.21     31.24 o 
  -1   2   1       56.68       39.78      1.12 o 
   0   2   1       29.25       36.06      1.72 o 
   1   2   1      738.19      867.68     20.26 o 
   2   2   1        0.03        3.09      1.82 o 
   3   2   1     1124.39     1139.15     33.61 o 
   4   2   1       30.73       25.49      4.52 o 
   5   2   1      187.07      174.97     12.28 o 
   6   2   1      100.71      101.92     11.11 o 
   7   2   1       30.09       46.66     17.66 o 
  -7   3   1        2.38       11.88     22.53 o 
  -6   3   1        4.65        6.09      7.18 o 
  -5   3   1       39.89       45.28      8.13 o 
  -4   3   1       26.13       37.48      6.36 o 
  -3   3   1       56.59       69.14      4.46 o 
  -2   3   1      152.01      150.38      3.64 o 
  -1   3   1       69.29       52.70      1.38 o 
   0   3   1      266.46      252.91     14.46 o 
   1   3   1        0.26        1.03      0.88 o 
   2   3   1      198.82      213.93     10.48 o 
   3   3   1      570.54      537.64     19.90 o 
   4   3   1       46.67       51.10      6.58 o 
   5   3   1        0.05       -0.75      4.26 o 
   6   3   1       42.65       33.85     10.12 o 
   7   3   1       22.73       11.07     12.98 o 
  -7   4   1        9.48       31.01     17.43 o 
  -6   4   1        1.72        8.45      8.40 o 
  -5   4   1       56.11       76.43     13.16 o 
  -4   4   1      180.63      177.63     10.48 o 
  -3   4   1      152.34      151.67      7.39 o 
  -2   4   1      605.72      633.52     24.34 o 
  -1   4   1       77.35       71.72      3.36 o 
   0   4   1      100.10       95.34      5.18 o 
   1   4   1      357.38      345.39      5.85 o 
   2   4   1        5.60        5.04      2.06 o 
   3   4   1      714.04      721.48     29.32 o 
   4   4   1        9.42       11.07      6.58 o 
   5   4   1        0.15        0.14     10.17 o 
   6   4   1       17.14       42.04     17.67 o 
   7   4   1        0.67      -10.85     15.26 o 
  -7   5   1        1.40       -6.58     16.15 o 
  -6   5   1        0.90        0.37      8.22 o 
  -5   5   1       17.73       17.37     16.91 o 
  -4   5   1       14.76       31.96      8.93 o 
  -3   5   1        8.13        1.12      5.43 o 
  -2   5   1      721.65      635.76     16.74 o 
  -1   5   1      152.51      148.65      7.57 o 
   0   5   1       22.00       28.72      3.00 o 
   1   5   1      146.84      142.65      4.35 o 
   2   5   1       73.68       67.27      6.30 o 
   3   5   1        8.50        9.19      6.02 o 
   4   5   1      126.48      121.99     13.10 o 
   5   5   1       91.53       85.32     13.42 o 
   6   5   1       10.87       10.58     17.63 o 
   7   5   1        0.26       -6.92     14.88 o 
  -6   6   1       17.75       13.81     11.45 o 
  -5   6   1       13.89       12.17      9.77 o 
  -4   6   1       45.16       60.00     11.47 o 
  -3   6   1       29.13       45.60     11.02 o 
  -2   6   1        1.42        2.42      3.15 o 
  -1   6   1      301.08      305.05     10.26 o 
   0   6   1      553.04      527.51     14.23 o 
   1   6   1       54.45       58.05      3.09 o 
   2   6   1       86.13       78.49     11.20 o 
   3   6   1        3.81       17.66      7.96 o 
   4   6   1       96.87       80.98     12.52 o 
   5   6   1       39.55       50.37     12.68 o 
   6   6   1        3.28       15.63     12.12 o 
  -6   7   1        0.27       -2.12     12.17 o 
  -5   7   1       12.21       12.79     10.89 o 
  -4   7   1        9.75       -4.29      8.37 o 
  -3   7   1        8.15        4.63      7.50 o 
  -2   7   1       11.97        4.17      6.26 o 
  -1   7   1        3.52        5.37      2.48 o 
   0   7   1        9.73        8.75      5.43 o 
   1   7   1      170.99      174.64     13.84 o 
   2   7   1       15.85       24.89      9.90 o 
   3   7   1        4.60        2.95      6.52 o 
   4   7   1       49.12       45.22     17.46 o 
   5   7   1       16.36       11.74     10.72 o 
   6   7   1       21.40       23.77     14.34 o 
  -5   8   1        0.06        8.87     16.82 o 
  -4   8   1        5.75       11.02     10.27 o 
  -3   8   1        6.55       23.20     17.27 o 
  -2   8   1       64.33       51.84      7.49 o 
  -1   8   1       11.93       18.29      8.36 o 
   0   8   1       20.76       25.41      4.35 o 
   1   8   1      288.81      253.55     13.69 o 
   2   8   1       15.36       15.07      5.68 o 
   3   8   1       33.05       51.71     11.67 o 
   4   8   1        0.98       -9.80      9.80 o 
   5   8   1        1.92       25.86     12.91 o 
  -5   9   1       12.73       22.98     13.60 o 
  -4   9   1        0.55        3.99     10.33 o 
  -3   9   1      257.70      243.68     24.80 o 
  -2   9   1       97.15       73.05      9.00 o 
  -1   9   1       59.31       64.91     16.50 o 
   0   9   1       10.41       17.18      5.85 o 
   1   9   1        4.38       11.23      8.07 o 
   2   9   1      154.16      128.91     11.22 o 
   3   9   1        2.70       20.64     14.60 o 
   4   9   1        1.26       -0.25     12.24 o 
   5   9   1        3.45        8.14     13.50 o 
  -4  10   1       70.44       82.07     18.47 o 
  -3  10   1       18.74       31.02     13.43 o 
  -2  10   1        6.53        5.64      9.79 o 
  -1  10   1      208.84      204.53     16.32 o 
   0  10   1       63.06       66.06     11.71 o 
   1  10   1       52.59       58.72     14.77 o 
   2  10   1       24.92       32.10     11.91 o 
   3  10   1        7.60        6.71     11.18 o 
   4  10   1       36.96       62.29     17.10 o 
  -3  11   1        1.90       15.33     15.88 o 
  -2  11   1        1.60       34.30     17.85 o 
  -1  11   1       54.98       75.23     13.51 o 
   0  11   1       26.24       34.34     13.59 o 
   1  11   1        6.86       -3.34      9.34 o 
   2  11   1        0.08        5.10     13.02 o 
   3  11   1        4.29       19.96     14.41 o 
  -2  12   1        7.50       15.29     17.75 o 
  -1  12   1        0.65      -15.79     16.42 o 
   0  12   1        4.42        6.27      9.20 o 
   1  12   1       30.68        2.45     13.18 o 
   2  12   1       12.40        5.65     14.89 o 
  -7   0   2      338.35      348.86     44.34 o 
  -6   0   2     4000.09     3769.47    244.68 o 
  -5   0   2       93.31       97.66     20.85 o 
  -4   0   2     6474.13     6146.55    201.59 o 
  -3   0   2       15.25       20.43      3.45 o 
  -2   0   2     1461.15     1403.67     29.84 o 
  -1   0   2    24354.17    17137.79    419.98 o 
   1   0   2     5344.12     5446.72    225.65 o 
   2   0   2    11467.65    11898.20    414.68 o 
   3   0   2      221.13      195.97     16.01 o 
   4   0   2      136.37      136.86      8.67 o 
   5   0   2      657.23      681.05     31.23 o 
   6   0   2      492.87      517.63     46.17 o 
   7   0   2      493.57      401.91     44.14 o 
  -7   1   2      152.91      147.29     21.00 o 
  -6   1   2      585.16      530.36     25.97 o 
  -5   1   2      873.17      877.17     44.27 o 
  -4   1   2     1989.80     1794.95     73.87 o 
  -3   1   2     4627.11     4257.68     76.58 o 
  -2   1   2    14163.01    13512.81    224.53 o 
  -1   1   2     8755.21     8167.30    104.85 o 
   0   1   2      154.15      188.04      3.36 o 
   1   1   2      431.22      428.13     10.83 o 
   2   1   2     2369.13     2450.93     60.13 o 
   3   1   2     7173.40     7490.42    159.92 o 
   4   1   2     2536.67     2373.64     55.92 o 
   5   1   2     1665.69     1649.33     46.13 o 
   6   1   2      343.40      365.14     29.34 o 
   7   1   2        0.80       -5.92      9.34 o 
  -7   2   2      338.95      358.28     40.10 o 
  -6   2   2      446.17      406.63     21.36 o 
  -5   2   2     3327.81     3257.79    111.71 o 
  -4   2   2     2298.69     2284.65     67.32 o 
  -3   2   2      421.40      398.18     12.71 o 
  -2   2   2        5.82        9.52      2.45 o 
  -1   2   2     3310.77     3311.92     48.96 o 
   0   2   2     4234.19     4182.69    239.13 o 
   1   2   2    45689.26    39694.06    699.05 o 
   2   2   2      803.47      730.92     14.25 o 
   3   2   2     3330.14     3388.89     68.19 o 
   4   2   2       56.43       49.36      3.98 o 
   5   2   2      194.65      190.11     12.23 o 
   6   2   2     2274.47     2173.14     90.22 o 
   7   2   2      354.78      397.34     53.57 o 
  -7   3   2      199.69      203.31     32.59 o 
  -6   3   2       80.83       82.35      9.71 o 
  -5   3   2       13.14       11.90      7.40 o 
  -4   3   2      369.59      322.73     14.10 o 
  -3   3   2     8725.18     8302.28    216.63 o 
  -2   3   2     3551.86     3248.61     90.46 o 
  -1   3   2    12971.18    12720.69    267.74 o 
   0   3   2     3413.75     3407.31     65.37 o 
   1   3   2       73.14       61.89      4.30 o 
   2   3   2     1096.61     1076.47     17.21 o 
   3   3   2     6701.27     6555.93    125.59 o 
   4   3   2     3830.68     3646.16    104.56 o 
   5   3   2     1843.99     1786.25     61.75 o 
   6   3   2       93.93       97.99     14.19 o 
   7   3   2       38.04       25.29     17.91 o 
  -7   4   2      175.21      172.95     32.55 o 
  -6   4   2     1041.56     1027.89     58.08 o 
  -5   4   2     1265.54     1198.67     59.24 o 
  -4   4   2     1607.84     1577.19     48.38 o 
  -3   4   2      174.73      143.37     10.81 o 
  -2   4   2      319.03      394.60     12.28 o 
  -1   4   2     5469.60     5372.08     97.13 o 
   0   4   2     7285.08     6796.42    145.83 o 
   1   4   2     6354.07     6465.11    121.42 o 
   2   4   2     4851.54     5147.12    234.70 o 
   3   4   2      918.47      870.38     20.44 o 
   4   4   2        0.35        5.76      6.17 o 
   5   4   2     1012.38      978.82     50.78 o 
   6   4   2      357.44      379.13     29.49 o 
   7   4   2      527.29      610.56     67.25 o 
  -7   5   2      114.35      133.49     28.94 o 
  -6   5   2       39.11       32.44     13.23 o 
  -5   5   2      110.61      113.32     15.24 o 
  -4   5   2     1153.93     1097.92     51.92 o 
  -3   5   2     3258.54     3086.44    159.75 o 
  -2   5   2     3976.06     3791.61     79.47 o 
  -1   5   2     2765.70     2701.42     98.32 o 
   0   5   2      239.38      229.41     10.17 o 
   1   5   2      294.47      294.64      7.71 o 
   2   5   2     1468.76     1481.29     64.71 o 
   3   5   2     2025.09     1957.79     87.91 o 
   4   5   2     2052.06     2062.95     93.98 o 
   5   5   2      581.02      613.33     38.15 o 
   6   5   2      136.79      108.09     19.03 o 
   7   5   2        1.17       11.37     15.73 o 
  -6   6   2      313.57      332.03     33.10 o 
  -5   6   2     1302.73     1293.31     72.96 o 
  -4   6   2      761.66      756.72     42.66 o 
  -3   6   2      193.07      175.95     14.43 o 
  -2   6   2     1002.64      966.36     40.99 o 
  -1   6   2      510.32      459.68     12.40 o 
   0   6   2     5003.66     4774.96    132.24 o 
   1   6   2     3669.12     3591.03     79.43 o 
   2   6   2      893.44      842.90     34.79 o 
   3   6   2      531.45      538.22     29.79 o 
   4   6   2       86.57       99.21     13.71 o 
   5   6   2      133.71      140.23     17.79 o 
   6   6   2      385.00      423.40     42.33 o 
  -6   7   2       19.18        7.71     11.19 o 
  -5   7   2        5.67       10.82     10.39 o 
  -4   7   2      878.72      824.23     48.86 o 
  -3   7   2     1163.09     1083.30     52.63 o 
  -2   7   2     2357.31     2226.00     71.84 o 
  -1   7   2     1508.73     1398.43     35.07 o 
   0   7   2      461.12      449.31     26.26 o 
   1   7   2       16.79       27.96      5.53 o 
   2   7   2     1538.58     1438.44     95.70 o 
   3   7   2      526.26      525.24     31.84 o 
   4   7   2     1162.90     1078.41     66.74 o 
   5   7   2      639.72      620.19     55.59 o 
   6   7   2      112.01      143.85     23.88 o 
  -5   8   2      355.02      329.78     33.24 o 
  -4   8   2      316.16      306.86     27.66 o 
  -3   8   2      466.49      442.65     32.16 o 
  -2   8   2        8.74        3.14      5.24 o 
  -1   8   2      800.25      740.14     29.95 o 
   0   8   2     2185.21     2030.14     58.85 o 
   1   8   2      518.49      515.14     22.97 o 
   2   8   2     3337.56     3176.58    123.57 o 
   3   8   2       82.33       84.04     14.16 o 
   4   8   2        3.05        9.29      9.25 o 
   5   8   2      184.62      186.39     24.19 o 
  -5   9   2        2.33        7.44     11.85 o 
  -4   9   2       82.72       95.99     18.35 o 
  -3   9   2      699.58      687.07     49.72 o 
  -2   9   2     1247.05     1145.62     48.87 o 
  -1   9   2      439.91      421.86     32.01 o 
   0   9   2      433.83      398.15     19.76 o 
   1   9   2        2.50        7.90      5.74 o 
   2   9   2      560.11      492.35     37.59 o 
   3   9   2      524.40      548.38     64.85 o 
   4   9   2      625.65      623.16     46.14 o 
   5   9   2      190.89      197.27     29.12 o 
  -4  10   2       14.29       21.69     14.18 o 
  -3  10   2      102.58       79.19     16.81 o 
  -2  10   2       18.86       34.74     11.67 o 
  -1  10   2      219.96      207.92     22.80 o 
   0  10   2      751.79      686.21     39.47 o 
   1  10   2      606.15      575.61     48.32 o 
   2  10   2      362.22      298.40     26.53 o 
   3  10   2       59.35       63.62     20.98 o 
   4  10   2        5.27       31.89     28.06 o 
  -3  11   2      275.50      293.35     33.20 o 
  -2  11   2      345.99      355.50     45.35 o 
  -1  11   2      143.80      165.52     19.99 o 
   0  11   2       19.16       27.09     22.52 o 
   1  11   2        3.94       -7.86      8.45 o 
   2  11   2      113.13       95.07     18.47 o 
   3  11   2      218.29      209.95     28.87 o 
  -2  12   2       24.31       14.15     20.51 o 
  -1  12   2       27.80       35.57     20.48 o 
   0  12   2      337.57      310.86     32.79 o 
   1  12   2      150.90      171.64     29.52 o 
  -7   1   3        9.62       23.26     11.28 o 
  -6   1   3        7.64       16.08      6.05 o 
  -5   1   3        1.25        6.39      6.92 o 
  -4   1   3      120.65      107.34      8.82 o 
  -3   1   3      230.28      224.87      6.03 o 
  -2   1   3        8.58       13.03      1.88 o 
  -1   1   3     3468.44     3179.06     82.35 o 
   0   1   3      314.14      321.04      7.49 o 
   1   1   3       12.49       13.77      1.99 o 
   2   1   3       17.09       19.72      2.42 o 
   3   1   3      406.98      329.96     22.06 o 
   4   1   3       12.46       16.93      4.63 o 
   5   1   3       46.26       54.16      7.31 o 
   6   1   3        6.64        5.18      5.42 o 
   7   1   3       17.30       27.18     10.62 o 
  -7   2   3       11.44        8.25     14.05 o 
  -6   2   3        0.92       -1.11      8.78 o 
  -5   2   3       16.08       13.80      5.42 o 
  -4   2   3      158.57      145.18      8.38 o 
  -3   2   3      581.62      667.42     11.96 o 
  -2   2   3      648.43      747.72     25.82 o 
  -1   2   3        2.91        5.06      2.25 o 
   0   2   3     3781.35     4064.29     81.44 o 
   1   2   3    11431.04    11208.83    291.23 o 
   2   2   3       19.13       25.51      2.42 o 
   3   2   3       61.63       67.72      4.38 o 
   4   2   3       11.30       14.09      4.22 o 
   5   2   3        3.54        5.63      5.34 o 
   6   2   3       29.70       34.90      9.59 o 
   7   2   3        6.07       13.45     19.34 o 
  -7   3   3        0.12      -10.22     13.97 o 
  -6   3   3        5.60       18.04      7.60 o 
  -5   3   3        2.00        9.22      7.56 o 
  -4   3   3        3.45        6.20      5.50 o 
  -3   3   3      108.52      116.17      6.84 o 
  -2   3   3      336.33      375.08      8.62 o 
  -1   3   3      994.19     1027.29     19.64 o 
   0   3   3      473.34      473.68     20.86 o 
   1   3   3        3.54        5.51      1.98 o 
   2   3   3       10.63       12.55      2.16 o 
   3   3   3        2.78       -0.46      2.80 o 
   4   3   3        0.08       -3.86      3.86 o 
   5   3   3       45.95       36.23      6.84 o 
   6   3   3       80.64       80.46     23.98 o 
   7   3   3       41.70       50.64     19.31 o 
  -7   4   3        2.35       13.74     37.71 o 
  -6   4   3       12.82       38.08     11.60 o 
  -5   4   3        0.66       -2.31      9.76 o 
  -4   4   3       96.57      103.14      8.29 o 
  -3   4   3       83.04      111.88      7.90 o 
  -2   4   3        0.83        4.25      2.47 o 
  -1   4   3       46.62       43.07      2.93 o 
   0   4   3      224.00      261.48     16.61 o 
   1   4   3       53.86       67.19      4.00 o 
   2   4   3      272.77      301.83     19.08 o 
   3   4   3      162.72      157.04      5.53 o 
   4   4   3        4.95        0.27      4.66 o 
   5   4   3      115.96      101.80     15.07 o 
   6   4   3       68.16       73.19     14.09 o 
   7   4   3       28.72       10.38     16.29 o 
  -7   5   3       22.04       10.39     15.93 o 
  -6   5   3       21.68       19.75     11.17 o 
  -5   5   3       25.03       21.10     12.39 o 
  -4   5   3       55.19       54.14     10.62 o 
  -3   5   3       42.66       53.49      9.48 o 
  -2   5   3      153.77      159.87      5.94 o 
  -1   5   3       54.59       55.90      3.79 o 
   0   5   3      101.55      119.06      9.12 o 
   1   5   3       70.63       69.91      3.95 o 
   2   5   3        0.24       -2.14      4.64 o 
   3   5   3      101.22      105.76     13.65 o 
   4   5   3       30.20       57.45     17.59 o 
   5   5   3        2.41       39.28     13.20 o 
   6   5   3        3.10        7.86     10.59 o 
  -6   6   3       67.72       73.00     17.66 o 
  -5   6   3       40.70       36.82     12.00 o 
  -4   6   3       77.55       75.90     13.08 o 
  -3   6   3        1.50        9.30      6.96 o 
  -2   6   3      106.63       93.07      4.89 o 
  -1   6   3      685.83      688.74     21.57 o 
   0   6   3       22.12       27.89      3.99 o 
   1   6   3       11.28       15.03      2.98 o 
   2   6   3      228.90      219.27     11.79 o 
   3   6   3        2.01       12.01     11.02 o 
   4   6   3       27.09       38.48     11.06 o 
   5   6   3        3.66       10.37     10.45 o 
   6   6   3        2.13        7.91     14.07 o 
  -6   7   3       11.89       33.21     14.62 o 
  -5   7   3       18.16        4.17     10.24 o 
  -4   7   3       64.00       73.89     16.15 o 
  -3   7   3        0.62       -3.43     10.41 o 
  -2   7   3      154.72      141.36     10.60 o 
  -1   7   3      252.24      255.07     17.73 o 
   0   7   3        0.95       -0.12      4.80 o 
   1   7   3       25.09       29.42      6.13 o 
   2   7   3       75.87       75.45      9.64 o 
   3   7   3      483.12      429.57     33.54 o 
   4   7   3        0.76        3.44      7.96 o 
   5   7   3        2.77        6.87     10.28 o 
   6   7   3        0.07       25.16     13.54 o 
  -5   8   3       59.84       89.64     20.34 o 
  -4   8   3        0.56       17.45     19.55 o 
  -3   8   3        0.15       -1.18      9.11 o 
  -2   8   3        0.37       -0.61      7.77 o 
  -1   8   3        2.51       15.27      6.49 o 
   0   8   3       43.13       48.01      7.87 o 
   1   8   3      313.84      320.12     18.77 o 
   2   8   3      100.80       94.78     11.15 o 
   3   8   3       61.91       59.76     12.43 o 
   4   8   3        0.01       -3.18      9.65 o 
   5   8   3       12.10        1.41     10.09 o 
  -5   9   3        2.57       -9.17     12.25 o 
  -4   9   3        7.55       31.24     14.28 o 
  -3   9   3        0.21       21.17     21.22 o 
  -2   9   3        0.41        9.85      6.33 o 
  -1   9   3       17.71       27.37      7.30 o 
   0   9   3        0.55       -5.07      5.07 o 
   1   9   3       23.14       28.83      7.61 o 
   2   9   3       10.93       11.57      6.72 o 
   3   9   3        2.06       22.40     21.87 o 
   4   9   3        3.08        7.95     13.63 o 
   5   9   3       52.25       73.37     19.39 o 
  -4  10   3       22.58      -13.61     13.61 o 
  -3  10   3       15.90       33.56     17.47 o 
  -2  10   3        1.48        2.43      9.07 o 
  -1  10   3       47.25       57.30     21.11 o 
   0  10   3       38.34       34.80     10.42 o 
   1  10   3        0.22       -3.12      6.53 o 
   2  10   3       44.96       48.04     13.77 o 
   3  10   3        6.28        3.17      9.90 o 
   4  10   3        0.01       -3.24     10.12 o 
  -3  11   3       19.62       21.13     14.32 o 
  -2  11   3       90.30      123.27     75.27 o 
  -1  11   3      167.43      115.91     29.64 o 
   0  11   3      103.98       97.72     17.47 o 
   1  11   3        0.07       -9.83      9.83 o 
   2  11   3        5.69        8.96     11.99 o 
   3  11   3       13.07       17.19     12.89 o 
  -1  12   3        1.20       -8.75     19.07 o 
   0  12   3      110.51      100.26     18.00 o 
   1  12   3        0.23      -11.42     15.17 o 
  -7   0   4      143.64      184.90     31.68 o 
  -6   0   4      617.89      622.90     54.59 o 
  -5   0   4     1195.16     1149.58     46.83 o 
  -4   0   4     4115.34     4553.43    283.96 o 
  -3   0   4     1609.74     1369.08    120.21 o 
  -2   0   4      178.84      221.79     11.07 o 
  -1   0   4      165.47      169.39      8.27 o 
   0   0   4     1552.09     1395.59     64.59 o 
   1   0   4    13545.69    14628.09    391.44 o 
   2   0   4    13655.10    13460.25    403.34 o 
   3   0   4      423.59      334.11     13.68 o 
   4   0   4     2955.10     3108.71    111.96 o 
   5   0   4       60.33       74.39     16.90 o 
   6   0   4      439.30      439.58     80.88 o 
   7   0   4      776.78      730.57     68.99 o 
  -7   1   4      429.20      433.78     36.13 o 
  -6   1   4       93.21      104.12     11.63 o 
  -5   1   4      607.89      628.52     33.95 o 
  -4   1   4     1014.67     1026.02     26.67 o 
  -3   1   4     2664.49     2614.00     67.50 o 
  -2   1   4     7073.67     6917.16    131.78 o 
  -1   1   4     7334.10     7423.19    143.61 o 
   0   1   4    12172.01    12216.65    346.80 o 
   1   1   4      153.81      174.56      4.30 o 
   2   1   4      141.29      133.17      4.58 o 
   3   1   4     1096.45     1070.99     28.15 o 
   4   1   4     5090.36     5534.43    150.42 o 
   5   1   4     1441.99     1408.89     43.73 o 
   6   1   4      737.64      764.69     53.60 o 
   7   1   4      100.03       97.53     21.68 o 
  -7   2   4       22.74       57.63     20.03 o 
  -6   2   4      885.98      846.45     38.94 o 
  -5   2   4     3760.91     3539.98    120.44 o 
  -4   2   4      963.85      932.27     31.55 o 
  -3   2   4     7376.64     7245.07    147.42 o 
  -2   2   4       67.83       85.67      3.73 o 
  -1   2   4      143.31      104.09      4.13 o 
   0   2   4    26421.82    25012.91    554.16 o 
   1   2   4     1623.74     1565.62     55.00 o 
   2   2   4     9891.10     9864.96    209.41 o 
   3   2   4     3679.49     3715.49     98.63 o 
   4   2   4       37.63       38.00      5.14 o 
   5   2   4      134.00      138.92     11.33 o 
   6   2   4      426.06      398.56     23.38 o 
   7   2   4      295.63      286.58     34.49 o 
  -7   3   4      891.99      966.87     87.77 o 
  -6   3   4      400.36      367.97     23.27 o 
  -5   3   4       62.40       62.46      8.76 o 
  -4   3   4      843.29      866.35     32.32 o 
  -3   3   4     2792.61     2666.57     73.70 o 
  -2   3   4     8438.48     8212.46    187.77 o 
  -1   3   4    11699.25    11956.74    264.25 o 
   0   3   4     4184.95     4205.79    110.35 o 
   1   3   4      219.89      228.91     12.03 o 
   2   3   4     2317.10     2479.02     65.06 o 
   3   3   4     2063.54     1996.19     44.71 o 
   4   3   4     2218.20     2121.69     67.97 o 
   5   3   4     2042.61     1964.18    106.25 o 
   6   3   4      247.13      297.12     25.27 o 
   7   3   4       55.87       85.77     21.97 o 
  -7   4   4      137.81      137.59     30.18 o 
  -6   4   4      362.60      348.91     28.54 o 
  -5   4   4     1226.20     1142.47     44.91 o 
  -4   4   4     3201.04     3200.97    105.94 o 
  -3   4   4     1813.67     1723.09     52.79 o 
  -2   4   4      218.47      237.15     12.60 o 
  -1   4   4     3190.27     3313.40     69.79 o 
   0   4   4      326.94      230.21     15.80 o 
   1   4   4     8751.99     9183.56    246.63 o 
   2   4   4     6418.05     6868.87    147.29 o 
   3   4   4     1459.45     1568.51     45.36 o 
   4   4   4       54.11       56.38      9.54 o 
   5   4   4       11.27       -0.42      7.42 o 
   6   4   4      139.27      130.17     18.56 o 
   7   4   4      753.73      744.08     77.02 o 
  -7   5   4      258.81      254.68     41.93 o 
  -6   5   4      242.30      234.92     25.11 o 
  -5   5   4       10.69       10.47      9.13 o 
  -4   5   4      113.04       97.17     12.99 o 
  -3   5   4     1068.08     1028.92     32.36 o 
  -2   5   4     3632.81     3622.72     82.83 o 
  -1   5   4     3767.47     3770.25     86.06 o 
   0   5   4     2697.05     2748.80     73.77 o 
   1   5   4      700.54      803.12     34.03 o 
   2   5   4        7.49       17.86      5.33 o 
   3   5   4     1915.75     1942.51     58.55 o 
   4   5   4      943.52      964.88     49.11 o 
   5   5   4     1221.37     1256.78     67.74 o 
   6   5   4      582.16      594.51     45.29 o 
  -6   6   4      456.72      437.52     38.56 o 
  -5   6   4      814.89      774.49     50.89 o 
  -4   6   4      746.96      704.68     41.41 o 
  -3   6   4      773.51      833.66     41.89 o 
  -2   6   4      206.63      186.76      6.77 o 
  -1   6   4        3.40       -2.13      3.16 o 
   0   6   4     2319.34     2346.13     77.85 o 
   1   6   4     2217.52     2313.20     58.89 o 
   2   6   4     2141.15     2328.91    115.13 o 
   3   6   4     1446.76     1338.80     46.67 o 
   4   6   4      486.05      504.75     33.47 o 
   5   6   4       38.08       46.42     13.60 o 
   6   6   4      307.30      271.61     29.51 o 
  -6   7   4      157.06      166.92     25.07 o 
  -5   7   4        2.53       26.24     12.46 o 
  -4   7   4       91.64      108.61     16.57 o 
  -3   7   4      568.72      510.42     31.89 o 
  -2   7   4     2954.60     2871.81     95.37 o 
  -1   7   4     1666.92     1642.91     45.37 o 
   0   7   4     1091.36     1140.53     34.60 o 
   1   7   4      215.85      213.06     13.44 o 
   2   7   4        4.44       15.25      8.29 o 
   3   7   4     1167.87     1202.60     61.78 o 
   4   7   4      984.22     1065.39     61.61 o 
   5   7   4      399.02      384.05     34.43 o 
   6   7   4      218.96      220.71     29.01 o 
  -5   8   4      306.39      325.38     35.95 o 
  -4   8   4     1844.25     1757.59     99.91 o 
  -3   8   4       17.24       17.32      9.94 o 
  -2   8   4      242.53      235.03     16.00 o 
  -1   8   4      316.83      307.83     15.68 o 
   0   8   4      787.13      797.73     32.82 o 
   1   8   4     2716.35     2819.81    202.74 o 
   2   8   4      697.15      669.59     42.76 o 
   3   8   4      451.98      464.02     33.95 o 
   4   8   4       96.95      104.68     17.79 o 
   5   8   4       74.11       78.88     17.37 o 
  -5   9   4        0.41      -13.35     13.35 o 
  -4   9   4        9.19       20.31     13.52 o 
  -3   9   4      660.99      682.73     50.02 o 
  -2   9   4      928.39      896.08     39.55 o 
  -1   9   4      850.02      793.93     54.97 o 
   0   9   4      709.57      629.72     54.19 o 
   1   9   4       11.22       16.76      8.85 o 
   2   9   4      125.82      112.87     13.45 o 
   3   9   4      312.55      310.79     37.00 o 
   4   9   4      269.75      252.05     29.17 o 
   5   9   4      335.38      371.48     37.88 o 
  -4  10   4      297.95      274.10     32.60 o 
  -3  10   4      182.00      172.24     24.48 o 
  -2  10   4       15.00        2.89      9.44 o 
  -1  10   4       21.00       36.28      7.88 o 
   0  10   4      378.26      382.80     28.58 o 
   1  10   4      559.60      556.11     35.13 o 
   2  10   4      279.62      299.81     45.03 o 
   3  10   4      408.95      430.04     37.49 o 
   4  10   4        9.74       22.80     14.28 o 
  -3  11   4      106.79      129.05     23.44 o 
  -2  11   4      138.85      190.34     33.66 o 
  -1  11   4      488.16      439.85     36.07 o 
   0  11   4      116.35      121.90     17.04 o 
   1  11   4       70.60       82.57     16.35 o 
   2  11   4        5.74       15.42     10.95 o 
   3  11   4      104.94      103.14     21.71 o 
  -1  12   4       61.33       60.38     22.12 o 
   0  12   4       18.23       15.62     12.33 o 
   1  12   4      247.27      292.15     48.20 o 
  -7   1   5        2.91        0.24      8.42 o 
  -6   1   5       50.26       43.16      8.91 o 
  -5   1   5      100.86      108.94     13.54 o 
  -4   1   5      218.17      207.68      8.47 o 
  -3   1   5      583.74      622.35     15.80 o 
  -2   1   5      583.42      614.55     15.94 o 
  -1   1   5      428.92      425.62     15.20 o 
   0   1   5      312.61      329.03      6.34 o 
   1   1   5      915.37      939.04     17.46 o 
   2   1   5       13.40       16.07      2.99 o 
   3   1   5       56.94       58.21      5.35 o 
   4   1   5        8.12       10.53      4.02 o 
   5   1   5       40.29       46.36      6.59 o 
   6   1   5        1.02        5.60      8.68 o 
   7   1   5        0.00       -6.29     11.86 o 
  -7   2   5        8.08        4.58     13.37 o 
  -6   2   5        2.77       13.24      7.78 o 
  -5   2   5      371.80      355.75     19.52 o 
  -4   2   5      260.22      239.67     13.89 o 
  -3   2   5       37.28       35.84      3.51 o 
  -2   2   5       29.93       31.47      2.99 o 
  -1   2   5      479.42      486.43     12.14 o 
   0   2   5      962.86     1027.35     52.70 o 
   1   2   5      119.72      139.72      5.46 o 
   2   2   5      232.10      232.27      8.58 o 
   3   2   5        7.64       22.48      9.19 o 
   4   2   5        0.85       -3.71      3.71 o 
   5   2   5       49.67       45.97      6.32 o 
   6   2   5       19.64       29.78     11.91 o 
   7   2   5        0.56       -4.87     12.20 o 
  -7   3   5        0.01       14.26     18.92 o 
  -6   3   5       20.92        9.26     10.07 o 
  -5   3   5      160.85      129.19     12.01 o 
  -4   3   5      131.50      133.83     11.58 o 
  -3   3   5        7.44        6.22      3.70 o 
  -2   3   5       53.03       43.31      4.31 o 
  -1   3   5       91.81      103.25      4.70 o 
   0   3   5      153.08      142.08      5.78 o 
   1   3   5       64.95       75.09      4.34 o 
   2   3   5       26.84       29.18      3.43 o 
   3   3   5       15.17       15.92      4.58 o 
   4   3   5       18.22       26.47      4.81 o 
   5   3   5        0.08       -4.81      5.78 o 
   6   3   5        7.95       10.15     10.12 o 
   7   3   5        3.76      -15.48     15.48 o 
  -7   4   5        2.36       -4.89     15.68 o 
  -6   4   5        0.07       -7.36      9.61 o 
  -5   4   5        1.12        4.44      7.38 o 
  -4   4   5        1.22       10.62     13.26 o 
  -3   4   5       76.23       73.52      4.39 o 
  -2   4   5       89.12      109.28      9.50 o 
  -1   4   5      520.52      568.83     14.69 o 
   0   4   5     1228.08     1372.08     39.68 o 
   1   4   5     1711.13     1915.91     45.28 o 
   2   4   5     1665.88     1800.17     50.08 o 
   3   4   5       33.17       36.55      4.99 o 
   4   4   5        0.01        0.15      4.97 o 
   5   4   5        3.61        2.78      7.61 o 
   6   4   5       40.76       38.17     12.61 o 
   7   4   5       50.26       73.76     24.16 o 
  -7   5   5       22.01       34.01     23.50 o 
  -6   5   5       10.78       16.88     12.76 o 
  -5   5   5        6.90       16.21     10.00 o 
  -4   5   5       12.68       22.07      9.31 o 
  -3   5   5      138.74      138.00     10.03 o 
  -2   5   5      418.18      453.69     14.38 o 
  -1   5   5      144.27      159.31      6.99 o 
   0   5   5      572.55      607.13     27.29 o 
   1   5   5        3.33        2.10      4.69 o 
   2   5   5       14.71       16.72      2.98 o 
   3   5   5      114.86      120.45      8.75 o 
   4   5   5      185.30      188.95     18.13 o 
   5   5   5       14.75       32.64     11.86 o 
   6   5   5       11.68        1.92      9.52 o 
  -6   6   5        1.95       -7.45     11.70 o 
  -5   6   5       25.02       17.54     11.15 o 
  -4   6   5       53.56       59.94     13.83 o 
  -3   6   5       11.46       17.26      8.96 o 
  -2   6   5      142.97      151.11     12.75 o 
  -1   6   5        8.48       22.97      6.32 o 
   0   6   5       13.87       15.83      4.31 o 
   1   6   5       15.43       12.94      4.53 o 
   2   6   5      227.86      239.89     17.43 o 
   3   6   5      336.52      340.78     18.24 o 
   4   6   5       80.44       89.25     15.01 o 
   5   6   5        0.99       11.89     10.50 o 
   6   6   5        1.53      -12.29     12.29 o 
  -6   7   5       11.53       16.05     13.86 o 
  -5   7   5        0.69       23.15     12.79 o 
  -4   7   5       25.48       32.82     12.08 o 
  -3   7   5      177.39      197.01     20.75 o 
  -2   7   5        9.39       11.44      3.87 o 
  -1   7   5       13.59       12.92      4.25 o 
   0   7   5       10.27       14.18      4.87 o 
   1   7   5       28.92       47.51      7.11 o 
   2   7   5      138.06      147.02     11.96 o 
   3   7   5        5.20       11.40      6.43 o 
   4   7   5        0.54        6.81      9.06 o 
   5   7   5        0.09       17.55     11.93 o 
   6   7   5        6.13       -6.49     12.35 o 
  -5   8   5       19.13       19.17     14.03 o 
  -4   8   5      114.00       97.69     17.96 o 
  -3   8   5      248.12      260.78     27.02 o 
  -2   8   5       41.51       52.55      7.95 o 
  -1   8   5       31.94       37.45      5.87 o 
   0   8   5       94.89       87.35      7.98 o 
   1   8   5       54.89       62.26     13.59 o 
   2   8   5       41.57       49.04      9.12 o 
   3   8   5        2.70       -1.39      8.58 o 
   4   8   5        0.13       11.98     10.84 o 
   5   8   5        4.17        0.20     10.26 o 
  -5   9   5        3.23        3.55     12.25 o 
  -4   9   5        0.90       20.89     19.23 o 
  -3   9   5        5.91      -10.10     13.74 o 
  -2   9   5        1.69       -6.55      6.55 o 
  -1   9   5       76.13       99.76     22.55 o 
   0   9   5       19.58       32.91     10.42 o 
   1   9   5      122.50      130.52     36.97 o 
   2   9   5        7.88       15.78      7.48 o 
   3   9   5        1.30        8.56      9.83 o 
   4   9   5       34.53       55.87     16.21 o 
  -4  10   5       15.56       43.65     24.82 o 
  -3  10   5        6.54       -9.76     16.50 o 
  -2  10   5        1.33        6.70     10.20 o 
  -1  10   5       56.88       69.55     14.29 o 
   0  10   5       14.80       20.08     10.83 o 
   1  10   5       92.53       85.60     12.67 o 
   2  10   5        8.11       24.24     13.63 o 
   3  10   5       33.24       66.23     25.76 o 
   4  10   5        9.91        0.57     11.36 o 
  -3  11   5        2.38       -1.28     13.86 o 
  -2  11   5        0.51       21.30     22.72 o 
  -1  11   5       51.80       61.01     20.16 o 
   0  11   5        0.15       -3.04      9.53 o 
   1  11   5        0.72        6.64      9.17 o 
   2  11   5        0.52       -3.10     13.05 o 
   3  11   5        1.14       -2.24     10.82 o 
  -1  12   5        4.46       10.16     16.18 o 
   0  12   5        9.88        1.38     13.67 o 
  -7   0   6       27.25       45.33     22.92 o 
  -6   0   6       44.52       46.63     18.23 o 
  -5   0   6     2823.51     2832.68    148.00 o 
  -4   0   6     3309.53     2829.71    280.64 o 
  -3   0   6     2544.04     2378.87    107.52 o 
  -2   0   6    14679.33    15441.53    519.22 o 
  -1   0   6     1646.85     1822.81     46.04 o 
   0   0   6      441.54      422.47     20.26 o 
   1   0   6    10955.61    11641.37    338.03 o 
   2   0   6     5808.88     6398.88    266.61 o 
   3   0   6     7529.24     7709.58    284.30 o 
   4   0   6      938.60      951.20     41.69 o 
   5   0   6       20.14       20.01      8.77 o 
   6   0   6      191.76      182.10     29.78 o 
   7   0   6      165.17      155.08     29.55 o 
  -7   1   6      405.86      402.68     35.35 o 
  -6   1   6     1342.66     1304.87     71.08 o 
  -5   1   6      222.82      199.03     22.56 o 
  -4   1   6      177.40      191.67      8.65 o 
  -3   1   6     1244.45     1277.47     45.09 o 
  -2   1   6     5079.43     4839.84    117.94 o 
  -1   1   6     7761.32     7583.08    153.56 o 
   0   1   6    14737.75    13171.94    189.31 o 
   1   1   6     2923.77     3147.97     90.18 o 
   2   1   6      225.24      242.08      9.97 o 
   3   1   6     1105.14     1104.42     29.62 o 
   4   1   6     1529.10     1464.29     43.00 o 
   5   1   6     1734.99     1764.00     58.32 o 
   6   1   6     1132.33     1116.96     50.62 o 
   7   1   6       97.15      122.80     22.85 o 
  -7   2   6        0.05        0.87     12.65 o 
  -6   2   6      605.24      602.13     32.07 o 
  -5   2   6      461.95      466.89     25.11 o 
  -4   2   6     3938.13     3940.58    101.10 o 
  -3   2   6     2583.99     2620.75     62.66 o 
  -2   2   6     1459.53     1510.42     79.49 o 
  -1   2   6        7.99        8.36      2.85 o 
   0   2   6     1904.94     2182.84     76.63 o 
   1   2   6      906.65      803.54     17.64 o 
   2   2   6     7916.07     7980.83    210.09 o 
   3   2   6     2887.85     2789.86     68.92 o 
   4   2   6      816.20      820.11     27.14 o 
   5   2   6       80.71       86.22      8.85 o 
   6   2   6        1.72        1.17      6.19 o 
   7   2   6      299.88      284.26     37.62 o 
  -7   3   6      403.74      425.79     50.60 o 
  -6   3   6      436.52      422.04     26.93 o 
  -5   3   6      177.67      196.62     15.10 o 
  -4   3   6       22.35       47.08      7.29 o 
  -3   3   6     1167.25     1182.26     31.26 o 
  -2   3   6     4000.75     3864.56     94.35 o 
  -1   3   6     3896.62     3993.93    128.87 o 
   0   3   6     1864.54     1942.45     96.51 o 
   1   3   6     4799.99     5043.10    132.01 o 
   2   3   6        1.73       11.73      4.12 o 
   3   3   6      268.72      251.45      9.98 o 
   4   3   6      740.88      743.60     24.37 o 
   5   3   6     1369.53     1371.20     55.45 o 
   6   3   6      509.01      522.84     36.69 o 
   7   3   6      197.24      202.85     32.40 o 
  -7   4   6       20.31       19.00     18.49 o 
  -6   4   6        9.25       12.56     10.48 o 
  -5   4   6     1944.97     2064.09     88.93 o 
  -4   4   6     1900.46     2086.66    132.07 o 
  -3   4   6     1673.35     1605.87     43.66 o 
  -2   4   6      989.77      975.24     40.63 o 
  -1   4   6      893.56      986.32     25.20 o 
   0   4   6     1071.82     1148.54     38.33 o 
   1   4   6     9529.97     9469.56    250.89 o 
   2   4   6      302.50      278.98     13.32 o 
   3   4   6     4095.59     4156.96    106.23 o 
   4   4   6      882.85      807.84     26.24 o 
   5   4   6      103.42      112.56     15.30 o 
   6   4   6      167.11      175.24     24.01 o 
  -6   5   6      382.64      413.62     38.79 o 
  -5   5   6      485.83      474.30     35.72 o 
  -4   5   6       38.45       39.38      7.09 o 
  -3   5   6      954.37      950.05     37.21 o 
  -2   5   6     1268.23     1340.03     38.45 o 
  -1   5   6     7172.01     7199.41    191.06 o 
   0   5   6     3782.66     3952.56    181.66 o 
   1   5   6     1390.96     1491.35     54.11 o 
   2   5   6       59.36       60.53      5.04 o 
   3   5   6      107.77      114.15     10.02 o 
   4   5   6     1693.78     1764.72     86.71 o 
   5   5   6      936.53     1035.71     61.91 o 
   6   5   6      317.30      349.63     33.27 o 
  -6   6   6      163.28      190.10     27.09 o 
  -5   6   6      242.87      275.91     28.11 o 
  -4   6   6     1307.16     1385.62     79.78 o 
  -3   6   6     3229.72     3057.15    101.94 o 
  -2   6   6      649.27      669.83     22.10 o 
  -1   6   6       14.31       42.43     15.79 o 
   0   6   6      581.20      608.43     25.80 o 
   1   6   6      943.01      978.71     37.20 o 
   2   6   6     6098.95     6570.02    436.27 o 
   3   6   6      758.64      791.49     31.33 o 
   4   6   6      588.55      668.56     42.54 o 
   5   6   6        9.52       18.25     11.18 o 
   6   6   6       52.99       78.52     24.21 o 
  -6   7   6      328.86      316.47     36.59 o 
  -5   7   6      148.34      137.36     21.92 o 
  -4   7   6        5.93       12.09     11.32 o 
  -3   7   6      193.51      179.87     18.82 o 
  -2   7   6      912.84      906.09     29.11 o 
  -1   7   6     2063.58     2095.29     63.89 o 
   0   7   6     2222.64     2051.14     71.82 o 
   1   7   6      547.67      596.88     23.55 o 
   2   7   6        7.44        4.80      6.54 o 
   3   7   6       69.30       75.59      9.59 o 
   4   7   6      686.06      748.37     50.01 o 
   5   7   6      221.84      275.14     29.79 o 
  -5   8   6      319.07      327.94     36.15 o 
  -4   8   6      359.43      379.16     34.48 o 
  -3   8   6      769.78      789.96     52.05 o 
  -2   8   6      208.38      195.26     15.53 o 
  -1   8   6        0.31       11.72      5.95 o 
   0   8   6      118.89      130.61     10.05 o 
   1   8   6      741.33      783.25     58.20 o 
   2   8   6      722.11      765.13     49.32 o 
   3   8   6      679.17      747.25     60.43 o 
   4   8   6      178.00      181.56     28.96 o 
   5   8   6       50.36       67.99     21.91 o 
  -5   9   6       47.83       21.98     23.22 o 
  -4   9   6       36.66       35.01     14.83 o 
  -3   9   6       17.57       47.56     17.65 o 
  -2   9   6      497.22      485.16     38.46 o 
  -1   9   6     1026.93     1034.09     59.43 o 
   0   9   6      246.46      274.59     18.50 o 
   1   9   6      392.12      441.17     34.33 o 
   2   9   6       69.99       67.20     10.16 o 
   3   9   6       85.60      160.86     54.44 o 
   4   9   6      161.01      174.39     25.57 o 
  -4  10   6      190.79      167.80     26.42 o 
  -3  10   6      419.48      416.67     39.17 o 
  -2  10   6       57.94       45.48     14.55 o 
  -1  10   6       54.62       47.26     14.38 o 
   0  10   6      141.89      171.05     22.48 o 
   1  10   6      265.83      325.96     47.54 o 
   2  10   6      542.64      627.67     93.13 o 
   3  10   6      214.76      213.86     26.78 o 
  -3  11   6       29.98       51.67     22.09 o 
  -2  11   6      220.49      271.42     53.54 o 
  -1  11   6      381.59      423.06     57.55 o 
   0  11   6      303.02      282.42     26.80 o 
   1  11   6      133.20      115.83     17.80 o 
   2  11   6       12.25       42.91     52.04 o 
  -7   1   7       58.88       43.89     14.41 o 
  -6   1   7       55.15       59.43     12.96 o 
  -5   1   7       65.38       74.88      9.81 o 
  -4   1   7       67.76       58.21      5.86 o 
  -3   1   7        0.16        6.39      4.67 o 
  -2   1   7      213.41      194.26      7.75 o 
  -1   1   7       42.18       48.94      6.06 o 
   0   1   7      865.99      896.10     36.77 o 
   1   1   7      216.77      208.90     10.14 o 
   2   1   7       24.41       33.67      3.99 o 
   3   1   7       56.95       59.59      5.61 o 
   4   1   7       38.22       35.53      5.90 o 
   5   1   7       22.03       21.74      6.76 o 
   6   1   7        6.38       58.64     24.16 o 
   7   1   7       16.92        5.84     12.66 o 
  -7   2   7        0.11       -0.78     12.55 o 
  -6   2   7        3.36       22.46     11.22 o 
  -5   2   7       10.92       17.85      6.84 o 
  -4   2   7       83.24       84.38      8.97 o 
  -3   2   7        3.12        1.91      3.54 o 
  -2   2   7       36.15       27.75      5.68 o 
  -1   2   7       23.14       35.10      4.41 o 
   0   2   7     1477.36     1728.91     50.62 o 
   1   2   7      145.23      167.92      8.46 o 
   2   2   7      162.53      172.49     10.13 o 
   3   2   7      175.10      182.13      9.09 o 
   4   2   7       83.13       85.15      7.97 o 
   5   2   7      168.86      164.47     11.90 o 
   6   2   7       10.94       19.71     15.69 o 
   7   2   7        2.36       30.83     35.40 o 
  -7   3   7        6.38       21.08     38.36 o 
  -6   3   7       52.28       53.32     11.20 o 
  -5   3   7      202.12      190.22     15.54 o 
  -4   3   7      152.58      152.21     12.28 o 
  -3   3   7       73.59       69.59      6.17 o 
  -2   3   7       20.16       28.22      5.04 o 
  -1   3   7      146.75      180.75      7.72 o 
   0   3   7       55.02       63.43      4.77 o 
   1   3   7      235.15      256.39      9.54 o 
   2   3   7      163.61      162.30      9.90 o 
   3   3   7        9.58       15.51      7.66 o 
   4   3   7       27.18       52.79     10.75 o 
   5   3   7       74.26       69.10      9.41 o 
   6   3   7        0.03       11.60      9.84 o 
  -7   4   7       10.96        2.61     14.08 o 
  -6   4   7        7.83       19.84     12.03 o 
  -5   4   7       25.63       21.55      9.87 o 
  -4   4   7      625.86      702.30     38.86 o 
  -3   4   7       45.60       47.48      5.82 o 
  -2   4   7       90.48       78.92      6.36 o 
  -1   4   7       94.70       98.81      7.05 o 
   0   4   7        2.70        6.23      4.51 o 
   1   4   7     1110.36     1137.36     38.82 o 
   2   4   7       59.49       66.35      7.82 o 
   3   4   7       32.76       28.76      4.73 o 
   4   4   7        0.97       -5.19      5.19 o 
   5   4   7        7.27       13.92      9.68 o 
   6   4   7       15.58       22.46     12.02 o 
  -6   5   7       92.49       82.88     19.03 o 
  -5   5   7       14.82       13.04     11.02 o 
  -4   5   7       44.14       46.63      8.85 o 
  -3   5   7      140.88      122.90     11.62 o 
  -2   5   7      134.28      149.35      8.71 o 
  -1   5   7       36.04       35.90      5.31 o 
   0   5   7        3.87        3.43      3.74 o 
   1   5   7       76.92       89.43     15.65 o 
   2   5   7        1.13        7.89      4.35 o 
   3   5   7      480.74      469.44     21.49 o 
   4   5   7       37.72       43.19     11.93 o 
   5   5   7        0.42       -2.56      8.68 o 
   6   5   7       11.01       22.11     20.34 o 
  -6   6   7        0.10       38.90     19.41 o 
  -5   6   7       37.79       38.87     13.89 o 
  -4   6   7        1.64       -4.41      9.04 o 
  -3   6   7      239.11      224.05     14.40 o 
  -2   6   7      519.37      493.65     19.08 o 
  -1   6   7       45.47       45.30      6.31 o 
   0   6   7       18.10       38.55      8.67 o 
   1   6   7       80.56       88.69      7.80 o 
   2   6   7      474.09      437.32     21.52 o 
   3   6   7      403.80      390.40     20.08 o 
   4   6   7        2.46       -3.86      8.80 o 
   5   6   7       21.17       11.44     11.13 o 
   6   6   7        0.84       -3.12     10.57 o 
  -6   7   7        4.09       19.22     24.54 o 
  -5   7   7       26.69       36.25     14.84 o 
  -4   7   7        2.19       -6.40     10.76 o 
  -3   7   7       22.87        6.66      8.28 o 
  -2   7   7       90.95       77.38      7.14 o 
  -1   7   7       30.97       45.51      7.41 o 
   0   7   7        3.00        3.11      7.61 o 
   1   7   7       16.65       17.06      8.12 o 
   2   7   7       90.86      100.11     16.24 o 
   3   7   7       12.17       15.89      8.81 o 
   4   7   7        4.30        8.19      9.83 o 
   5   7   7       14.92        6.35     11.97 o 
  -5   8   7        6.36       27.96     14.72 o 
  -4   8   7       98.71      113.12     20.43 o 
  -3   8   7        2.92        2.77      8.39 o 
  -2   8   7        5.63        1.90      5.50 o 
  -1   8   7       17.68       27.29      7.22 o 
   0   8   7       93.59       98.54      8.83 o 
   1   8   7       32.32       39.26      9.38 o 
   2   8   7       66.49       85.92     14.44 o 
   3   8   7        0.18       38.31     22.80 o 
   4   8   7        7.97        4.43     11.13 o 
   5   8   7       48.84       53.36     16.91 o 
  -4   9   7        8.76       -4.83     11.34 o 
  -3   9   7        2.62        6.67     14.85 o 
  -2   9   7       46.11       26.61     11.05 o 
  -1   9   7       19.85       16.46      7.90 o 
   0   9   7       21.69       24.12      8.82 o 
   1   9   7        0.07        2.58      6.13 o 
   2   9   7        1.72        0.58      6.58 o 
   3   9   7        9.64       23.96     13.40 o 
   4   9   7        0.27       13.19     12.64 o 
  -4  10   7        0.12       10.42     12.27 o 
  -3  10   7       45.15       62.49     17.65 o 
  -2  10   7        1.03       22.64     33.52 o 
  -1  10   7       12.41       29.69     12.01 o 
   0  10   7       19.08       25.00     11.74 o 
   1  10   7       37.79       65.73     14.12 o 
   2  10   7        0.19       -3.99     13.20 o 
   3  10   7       30.46       39.45     15.69 o 
  -2  11   7        8.80       30.54     19.23 o 
  -1  11   7       16.62       14.15     17.29 o 
   0  11   7        1.04        5.79     10.75 o 
   1  11   7        0.18        7.69     10.25 o 
   2  11   7        0.41       15.30     20.62 o 
  -7   0   8        1.91        8.05     15.04 o 
  -6   0   8        0.39       -1.49     12.46 o 
  -5   0   8     1330.61     1358.71     64.26 o 
  -4   0   8     1581.19     1459.40     92.44 o 
  -3   0   8     5745.55     6156.99    232.76 o 
  -2   0   8     1764.89     1748.51     58.71 o 
  -1   0   8     1483.31     1530.65     91.23 o 
   0   0   8      748.63      721.27     38.94 o 
   1   0   8     2109.51     2260.58    177.99 o 
   2   0   8     2722.03     2734.63     91.66 o 
   3   0   8     3384.61     3349.70    151.32 o 
   4   0   8     1096.80      951.81    118.51 o 
   5   0   8      427.99      443.19     29.70 o 
   6   0   8        5.74      -15.20     15.20 o 
  -7   1   8      597.35      564.52     46.71 o 
  -6   1   8      716.23      717.03     47.85 o 
  -5   1   8      728.91      817.53     37.72 o 
  -4   1   8      667.27      678.76     22.93 o 
  -3   1   8       86.25       83.51      6.15 o 
  -2   1   8     2900.42     2861.01     68.85 o 
  -1   1   8     4842.54     4759.36    101.77 o 
   0   1   8     5776.22     6052.62    188.64 o 
   1   1   8     3227.47     3175.56     63.92 o 
   2   1   8     1266.08     1347.99     34.59 o 
   3   1   8        0.05        7.98      6.78 o 
   4   1   8      521.25      546.91     22.15 o 
   5   1   8      789.21      810.73     32.31 o 
   6   1   8      529.92      585.01     34.39 o 
  -7   2   8       32.47       33.71     18.01 o 
  -6   2   8        3.04        5.77      7.20 o 
  -5   2   8       69.68       85.59     11.39 o 
  -4   2   8     3703.01     3642.23    105.76 o 
  -3   2   8     1983.55     1947.56     52.35 o 
  -2   2   8     3222.97     3314.72     94.40 o 
  -1   2   8     2974.71     3231.35     75.79 o 
   0   2   8      566.22      707.06     16.17 o 
   1   2   8     3840.03     4082.64     93.72 o 
   2   2   8     3123.81     2996.40     79.55 o 
   3   2   8     1917.99     1858.20     73.11 o 
   4   2   8     3233.78     3369.20    106.90 o 
   5   2   8      265.03      262.45     20.11 o 
   6   2   8        3.91        1.48      8.76 o 
  -7   3   8      139.79      174.06     30.70 o 
  -6   3   8      726.93      674.48     39.04 o 
  -5   3   8     1314.89     1271.87     53.91 o 
  -4   3   8       37.08       38.71      7.56 o 
  -3   3   8      195.95      201.91     11.30 o 
  -2   3   8      504.55      461.48     18.38 o 
  -1   3   8     4954.80     5107.80    132.95 o 
   0   3   8     4389.44     4608.35    230.93 o 
   1   3   8     5361.22     5627.75    145.66 o 
   2   3   8     1664.93     1650.28     54.99 o 
   3   3   8        0.52        8.93      6.15 o 
   4   3   8      172.48      171.28     13.51 o 
   5   3   8      931.51      972.44     45.57 o 
   6   3   8      766.99      814.74     57.99 o 
  -7   4   8      104.09       95.43     30.21 o 
  -6   4   8       77.74      111.88     18.97 o 
  -5   4   8      507.16      518.98     31.59 o 
  -4   4   8      207.52      234.71     16.54 o 
  -3   4   8     5292.99     5088.97    154.33 o 
  -2   4   8     1826.67     1881.71     61.21 o 
  -1   4   8      807.44      824.25     26.75 o 
   0   4   8      168.51      182.86      9.30 o 
   1   4   8      173.48      203.49     14.95 o 
   2   4   8     1708.06     1561.52     73.70 o 
   3   4   8     5196.14     5315.77    179.06 o 
   4   4   8      385.07      404.21     22.06 o 
   5   4   8      308.28      330.84     28.28 o 
   6   4   8        7.03       20.87     12.43 o 
  -6   5   8      442.63      437.48     38.04 o 
  -5   5   8      548.28      577.72     42.81 o 
  -4   5   8       90.07       85.73     11.97 o 
  -3   5   8       13.77       18.34      5.44 o 
  -2   5   8     1311.62     1319.24     47.17 o 
  -1   5   8     2352.99     2459.79     70.31 o 
   0   5   8     2681.22     2748.91     85.35 o 
   1   5   8     1856.39     1854.51     68.05 o 
   2   5   8      517.64      523.99     20.30 o 
   3   5   8       39.65       56.03     10.05 o 
   4   5   8      168.75      161.03     13.26 o 
   5   5   8      434.44      479.47     37.14 o 
   6   5   8      283.63      303.35     35.29 o 
  -6   6   8        6.11       32.98     14.93 o 
  -5   6   8      267.67      297.66     30.58 o 
  -4   6   8     1878.70     1837.05     97.79 o 
  -3   6   8      298.42      327.74     19.86 o 
  -2   6   8     2487.78     2484.47     78.44 o 
  -1   6   8       33.68       44.45      6.14 o 
   0   6   8        1.99        0.96      4.13 o 
   1   6   8      700.61      814.26     65.09 o 
   2   6   8     1974.86     1846.59     58.32 o 
   3   6   8      424.00      482.68     25.23 o 
   4   6   8      714.16      820.35     50.72 o 
   5   6   8      157.62      148.03     22.37 o 
  -5   7   8      230.81      274.58     30.96 o 
  -4   7   8      338.33      306.14     28.96 o 
  -3   7   8       55.31       64.08     13.10 o 
  -2   7   8      599.49      616.08     25.46 o 
  -1   7   8      502.07      507.91     34.53 o 
   0   7   8     2983.93     2818.44    138.55 o 
   1   7   8      398.74      454.98     39.96 o 
   2   7   8      559.86      620.05     53.34 o 
   3   7   8       14.24       12.03      6.53 o 
   4   7   8      148.02      152.78     19.91 o 
   5   7   8      347.92      332.92     33.69 o 
  -5   8   8       78.48       83.72     18.97 o 
  -4   8   8      261.80      302.49     31.33 o 
  -3   8   8      699.71      658.94     44.54 o 
  -2   8   8      789.17      790.49     38.01 o 
  -1   8   8      354.28      383.14     19.91 o 
   0   8   8        4.54       -0.73      6.12 o 
   1   8   8      206.64      235.05     21.62 o 
   2   8   8      611.49      713.39     55.63 o 
   3   8   8      738.70      794.41     55.29 o 
   4   8   8      421.73      425.09     38.66 o 
  -4   9   8       72.28       75.10     18.58 o 
  -3   9   8        3.09        1.92     14.31 o 
  -2   9   8       89.20      106.60     17.21 o 
  -1   9   8      422.45      424.12     22.50 o 
   0   9   8      914.46      939.24     44.26 o 
   1   9   8      622.28      663.38     36.72 o 
   2   9   8      140.33      160.35     17.72 o 
   3   9   8        1.61        4.72     10.37 o 
   4   9   8       32.05       28.40     14.95 o 
  -3  10   8      331.81      340.91     35.97 o 
  -2  10   8      240.95      281.32     45.18 o 
  -1  10   8       42.19       70.68     15.63 o 
   0  10   8        0.78        1.48      7.48 o 
   1  10   8       89.77      101.68     14.23 o 
   2  10   8      293.30      328.30     44.84 o 
   3  10   8      257.88      267.10     33.35 o 
  -2  11   8       36.06       35.69     22.53 o 
  -1  11   8      218.80      244.13     37.97 o 
   0  11   8      255.59      287.31     33.27 o 
   1  11   8      159.10      169.71     23.25 o 
  -7   1   9        0.14        4.84     13.98 o 
  -6   1   9       30.87       37.57     19.10 o 
  -5   1   9      199.75      193.39     12.70 o 
  -4   1   9        6.68       22.31      6.72 o 
  -3   1   9       81.69       87.16      6.88 o 
  -2   1   9       54.47       74.98      5.76 o 
  -1   1   9       24.15       24.41      2.64 o 
   0   1   9      116.57      135.34      5.79 o 
   1   1   9      598.12      544.95     15.76 o 
   2   1   9       81.87       91.48      6.30 o 
   3   1   9       20.88       17.53      4.75 o 
   4   1   9       18.15       23.37      6.17 o 
   5   1   9       18.68       25.14      8.47 o 
   6   1   9        1.44        7.15      9.17 o 
  -7   2   9        0.04       -6.54     19.75 o 
  -6   2   9        8.19        2.82      7.97 o 
  -5   2   9        0.38       -2.04      8.34 o 
  -4   2   9        1.87       -2.14      4.56 o 
  -3   2   9      173.62      163.56     14.23 o 
  -2   2   9       44.73       58.15      5.70 o 
  -1   2   9     1422.04     1604.92     39.22 o 
   0   2   9      990.06     1005.36     28.41 o 
   1   2   9      109.10      109.24      8.16 o 
   2   2   9       78.69       86.18      7.54 o 
   3   2   9       63.82       68.59      8.39 o 
   4   2   9        6.83       14.57      6.07 o 
   5   2   9        0.37        1.62      6.11 o 
   6   2   9        6.80       14.09     10.44 o 
  -7   3   9        1.67        2.49     14.04 o 
  -6   3   9       15.42        1.53      8.62 o 
  -5   3   9      106.13      114.46     14.04 o 
  -4   3   9      186.40      186.11     12.32 o 
  -3   3   9       28.50       38.43      5.70 o 
  -2   3   9       20.75       22.10      7.55 o 
  -1   3   9       27.92       25.31      4.45 o 
   0   3   9        6.41       11.83      6.10 o 
   1   3   9       66.02       66.75      5.17 o 
   2   3   9       59.67       71.54      8.24 o 
   3   3   9       15.17       19.13      8.35 o 
   4   3   9      180.37      154.93     12.94 o 
   5   3   9       62.21       49.39     11.41 o 
   6   3   9        0.02        3.35     10.76 o 
  -6   4   9        8.34       23.99     12.97 o 
  -5   4   9       16.43       20.92      9.30 o 
  -4   4   9        2.95       10.45     12.42 o 
  -3   4   9       15.44       28.33      9.56 o 
  -2   4   9      360.14      333.29     16.52 o 
  -1   4   9       14.57       13.58      5.80 o 
   0   4   9       50.36       60.38      7.79 o 
   1   4   9        0.21        1.88      4.01 o 
   2   4   9       27.40       35.11      6.77 o 
   3   4   9      396.15      396.36     18.66 o 
   4   4   9      217.27      206.62     12.87 o 
   5   4   9       38.82       51.80     14.92 o 
   6   4   9        2.55        2.55     11.94 o 
  -6   5   9        2.21       10.43     11.77 o 
  -5   5   9       11.32       27.98     14.03 o 
  -4   5   9      252.11      231.90     18.24 o 
  -3   5   9       47.15       49.75      7.21 o 
  -2   5   9       18.79       32.27      8.30 o 
  -1   5   9       17.37       27.28      6.07 o 
   0   5   9       21.55       33.76      6.35 o 
   1   5   9      230.81      242.05     17.08 o 
   2   5   9       70.42       65.15      8.38 o 
   3   5   9        2.07       -3.49      4.39 o 
   4   5   9        1.20        3.89      6.53 o 
   5   5   9        2.96       16.78     11.66 o 
   6   5   9       26.41        9.83     14.88 o 
  -6   6   9       16.76        9.71     12.03 o 
  -5   6   9       10.43       17.69     12.17 o 
  -4   6   9        5.18        8.72     12.82 o 
  -3   6   9      540.43      554.64     29.33 o 
  -2   6   9      107.24      108.36      8.93 o 
  -1   6   9        0.11        7.96      4.93 o 
   0   6   9       20.48       37.53      6.35 o 
   1   6   9       62.49       85.26      8.54 o 
   2   6   9      648.52      592.03     31.16 o 
   3   6   9       29.52       25.70      6.88 o 
   4   6   9        2.25       10.74      9.54 o 
   5   6   9        3.22        4.47     10.35 o 
  -5   7   9        2.67       -5.12     11.81 o 
  -4   7   9        7.22      -10.55     10.98 o 
  -3   7   9       43.69       59.54     13.89 o 
  -2   7   9      134.94      129.69     10.78 o 
  -1   7   9       11.37       19.04      6.00 o 
   0   7   9       37.93       53.52      8.30 o 
   1   7   9      132.82      145.40     19.44 o 
   2   7   9        1.15        0.75      7.07 o 
   3   7   9        0.71       -4.51      6.89 o 
   4   7   9       24.74       28.50     12.61 o 
   5   7   9        1.06       17.61     18.10 o 
  -5   8   9       41.88       39.43     17.04 o 
  -4   8   9        2.10       -0.14     16.25 o 
  -3   8   9        4.87        0.55      9.02 o 
  -2   8   9       34.47       35.10      7.82 o 
  -1   8   9       80.29       73.92      9.12 o 
   0   8   9      111.30       92.51     11.92 o 
   1   8   9       10.65       24.05      9.21 o 
   2   8   9        1.87        3.38      6.76 o 
   3   8   9        2.68       -5.81     10.17 o 
   4   8   9       41.79       33.51     14.21 o 
  -4   9   9       13.08       19.09     15.24 o 
  -3   9   9       15.34       18.67     12.49 o 
  -2   9   9       11.01        2.95      8.92 o 
  -1   9   9        0.67       -6.80      6.80 o 
   0   9   9        9.26       29.10     25.93 o 
   1   9   9        3.92        3.44      8.02 o 
   2   9   9        9.13       14.73      9.67 o 
   3   9   9        0.14       -3.35     10.95 o 
   4   9   9        0.13        8.17     13.63 o 
  -3  10   9       29.93       27.58     15.43 o 
  -2  10   9       14.59        4.24     10.67 o 
  -1  10   9        0.54        0.02      8.82 o 
   0  10   9       16.46       17.32     12.05 o 
   1  10   9        4.32        7.85      7.73 o 
   2  10   9        1.65        0.20     11.95 o 
   3  10   9        6.34       28.82     17.93 o 
  -1  11   9       12.35       20.25     18.78 o 
   0  11   9        0.33      -14.62     17.25 o 
   1  11   9        1.55        8.75     34.88 o 
  -7   0  10       57.00       57.02     24.51 o 
  -6   0  10        3.14       12.06     15.39 o 
  -5   0  10        3.30       21.02     14.28 o 
  -4   0  10      799.80      793.44     42.78 o 
  -3   0  10     2479.51     2490.34    106.33 o 
  -2   0  10     1971.61     1763.75     65.64 o 
  -1   0  10     2146.13     2148.48     59.60 o 
   0   0  10      423.66      397.74     29.27 o 
   1   0  10     1262.13     1292.44     79.99 o 
   2   0  10     3408.46     3444.48    144.49 o 
   3   0  10     1172.07     1176.48     55.49 o 
   4   0  10     1389.44     1421.21     76.36 o 
   5   0  10      755.14      785.52     54.58 o 
   6   0  10      301.71      299.57     40.36 o 
  -7   1  10       45.31       54.95     16.38 o 
  -6   1  10      768.38      802.39     53.24 o 
  -5   1  10     1071.21     1104.44     42.62 o 
  -4   1  10      529.75      538.56     26.18 o 
  -3   1  10      305.81      288.64     13.31 o 
  -2   1  10       20.45       23.59      4.29 o 
  -1   1  10     1218.13     1259.17     35.68 o 
   0   1  10     5162.48     4958.36    123.86 o 
   1   1  10     2747.48     2761.19    107.37 o 
   2   1  10     2494.03     2603.81     84.68 o 
   3   1  10      473.74      484.92     19.37 o 
   4   1  10       11.13       21.03      6.44 o 
   5   1  10      184.50      191.83     15.33 o 
   6   1  10      489.28      459.31     33.33 o 
  -7   2  10      259.71      254.22     40.30 o 
  -6   2  10       46.05       41.07     11.78 o 
  -5   2  10      290.44      261.36     20.51 o 
  -4   2  10      568.05      577.88     24.15 o 
  -3   2  10     2102.82     2142.22     66.73 o 
  -2   2  10     6129.34     6286.88    179.97 o 
  -1   2  10     1089.94     1118.08     51.82 o 
   0   2  10      690.75      719.90     25.70 o 
   1   2  10      565.06      553.48     23.70 o 
   2   2  10      724.33      711.33     23.00 o 
   3   2  10     2158.69     2292.36     72.76 o 
   4   2  10     1722.75     1756.36     61.87 o 
   5   2  10      372.51      381.67     22.44 o 
   6   2  10       68.43       55.73     15.46 o 
  -6   3  10      323.28      330.61     25.42 o 
  -5   3  10     1305.70     1272.40     65.76 o 
  -4   3  10      906.14      993.69     38.63 o 
  -3   3  10      230.10      215.70     14.68 o 
  -2   3  10      197.31      201.06     10.89 o 
  -1   3  10     2980.04     3100.65    121.59 o 
   0   3  10     3331.07     3396.55    113.95 o 
   1   3  10     3015.00     2844.18     73.46 o 
   2   3  10     1664.90     1553.82     47.79 o 
   3   3  10      358.91      367.11     16.75 o 
   4   3  10      261.03      259.10     15.38 o 
   5   3  10      160.77      158.55     19.24 o 
   6   3  10      274.80      246.73     36.60 o 
  -6   4  10        8.71       35.22     14.54 o 
  -5   4  10        1.28       -9.98      9.98 o 
  -4   4  10      637.14      696.70     36.83 o 
  -3   4  10     3414.58     3362.50    109.04 o 
  -2   4  10      303.71      294.95     14.92 o 
  -1   4  10     3799.29     3821.16    114.91 o 
   0   4  10      241.14      268.77     13.09 o 
   1   4  10        5.98        6.11      4.10 o 
   2   4  10     2324.93     2301.71     71.24 o 
   3   4  10      450.20      434.41     25.78 o 
   4   4  10      965.76     1027.55     44.04 o 
   5   4  10      773.88      856.10     56.15 o 
   6   4  10       12.69       10.40     14.37 o 
  -6   5  10      171.58      180.14     25.73 o 
  -5   5  10      411.00      435.43     34.54 o 
  -4   5  10      663.73      658.54     35.33 o 
  -3   5  10       93.89      107.43      9.58 o 
  -2   5  10       85.27       93.17      8.51 o 
  -1   5  10      433.35      418.03     18.21 o 
   0   5  10     1327.81     1499.86     97.36 o 
   1   5  10     2935.83     3284.53    258.55 o 
   2   5  10      358.96      384.86     19.60 o 
   3   5  10      607.41      532.28     25.93 o 
   4   5  10        0.31       16.35      8.07 o 
   5   5  10      165.89      161.78     22.12 o 
  -6   6  10       81.11       62.27     19.48 o 
  -5   6  10       92.81      125.44     20.99 o 
  -4   6  10      248.52      249.30     25.72 o 
  -3   6  10      357.46      332.94     18.71 o 
  -2   6  10     1810.84     1806.09     77.02 o 
  -1   6  10      810.83      816.66     34.76 o 
   0   6  10      204.11      224.97     15.53 o 
   1   6  10       35.57       65.31     11.96 o 
   2   6  10       14.51       29.17      7.73 o 
   3   6  10     1353.01     1373.07     61.00 o 
   4   6  10      736.60      726.98     49.19 o 
   5   6  10      157.69      191.99     31.70 o 
  -5   7  10      129.98      171.80     26.34 o 
  -4   7  10      437.81      403.70     35.83 o 
  -3   7  10       22.08       42.34     12.41 o 
  -2   7  10        7.86       11.27      7.98 o 
  -1   7  10      534.90      560.18     25.14 o 
   0   7  10      866.13      959.31     52.04 o 
   1   7  10     1329.33     1451.94    101.20 o 
   2   7  10      586.70      602.79     31.84 o 
   3   7  10       44.60       60.05     10.62 o 
   4   7  10        0.80        8.39     11.97 o 
   5   7  10       66.51      111.04     25.68 o 
  -5   8  10       34.40       36.83     16.77 o 
  -4   8  10      145.76      160.73     25.05 o 
  -3   8  10      671.12      688.11     47.67 o 
  -2   8  10      736.08      720.47     34.43 o 
  -1   8  10      487.91      482.88     24.97 o 
   0   8  10       18.32       42.16     12.41 o 
   1   8  10        0.85        2.64      7.09 o 
   2   8  10      350.65      408.25     34.20 o 
   3   8  10      516.22      489.87     39.75 o 
   4   8  10      263.46      276.39     37.60 o 
  -4   9  10      128.81      110.96     23.35 o 
  -3   9  10       38.12       47.58     15.28 o 
  -2   9  10       18.23       22.16     13.23 o 
  -1   9  10      409.98      408.17     25.27 o 
   0   9  10      333.53      339.43     23.26 o 
   1   9  10      563.41      546.38     33.27 o 
   2   9  10      235.78      269.63     35.90 o 
   3   9  10       11.99       33.01     16.94 o 
  -3  10  10       82.80       92.62     22.00 o 
  -2  10  10      268.92      285.93     58.63 o 
  -1  10  10      201.19      182.77     24.71 o 
   0  10  10       78.79       65.12     16.45 o 
   1  10  10       73.84       59.90     15.01 o 
   2  10  10       10.07       22.53     16.20 o 
   0  11  10       75.46       99.88     21.36 o 
  -6   1  11      121.33      166.09     22.99 o 
  -5   1  11        4.20       28.78      8.51 o 
  -4   1  11       65.97       73.63      8.66 o 
  -3   1  11       46.86       54.41      6.74 o 
  -2   1  11      135.72      124.73      8.44 o 
  -1   1  11       85.87       83.87      8.14 o 
   0   1  11       11.06       10.64      6.42 o 
   1   1  11        3.97        2.13      3.55 o 
   2   1  11      303.86      301.61     16.16 o 
   3   1  11       13.86       15.67      5.66 o 
   4   1  11        0.04       -6.70      6.70 o 
   5   1  11       36.62       44.92      9.27 o 
   6   1  11       10.13       23.16     17.76 o 
  -6   2  11       42.27       49.69     12.15 o 
  -5   2  11       17.23       23.47      9.05 o 
  -4   2  11       94.13      113.62     13.43 o 
  -3   2  11       47.32       46.16      5.78 o 
  -2   2  11        1.77        5.37      4.44 o 
  -1   2  11       83.70       84.74     10.53 o 
   0   2  11       20.51       40.06     10.19 o 
   1   2  11        0.48       -1.31      5.26 o 
   2   2  11       51.85       53.66      7.78 o 
   3   2  11       36.62       39.79      7.39 o 
   4   2  11      184.23      179.71     15.50 o 
   5   2  11       31.67       36.08      9.68 o 
   6   2  11        0.93       -7.55     17.82 o 
  -6   3  11        8.11        5.83      8.96 o 
  -5   3  11       12.92        7.91     10.13 o 
  -4   3  11       40.84       51.61      8.81 o 
  -3   3  11       33.04       29.73      8.65 o 
  -2   3  11       22.27       30.17      5.79 o 
  -1   3  11       15.58       18.09      4.51 o 
   0   3  11        0.87        1.50      4.77 o 
   1   3  11       72.57       79.86      9.35 o 
   2   3  11        5.42        4.63      4.28 o 
   3   3  11        0.36        2.28      6.28 o 
   4   3  11       12.06        6.30      6.57 o 
   5   3  11        1.07       19.27     14.33 o 
   6   3  11        6.24       26.33     20.14 o 
  -6   4  11        4.53       -1.06      9.61 o 
  -5   4  11       31.64       21.43      9.57 o 
  -4   4  11      139.10      140.12     15.48 o 
  -3   4  11       21.90       40.91     11.96 o 
  -2   4  11      600.37      596.36     39.50 o 
  -1   4  11      406.15      398.94     17.77 o 
   0   4  11      441.15      463.92     17.45 o 
   1   4  11        0.61        4.25      6.94 o 
   2   4  11       11.86        7.00      5.08 o 
   3   4  11      100.94      106.11     20.56 o 
   4   4  11        2.54        3.49      6.47 o 
   5   4  11       29.74       45.39     17.07 o 
  -6   5  11        0.15       13.66     13.05 o 
  -5   5  11        8.33        9.30     10.91 o 
  -4   5  11      205.29      215.78     21.75 o 
  -3   5  11      311.63      308.72     17.96 o 
  -2   5  11      196.42      219.43     13.71 o 
  -1   5  11        5.17        8.91      5.98 o 
   0   5  11      102.88      126.64     16.24 o 
   1   5  11       10.26        8.37      5.23 o 
   2   5  11       83.22       81.10     10.56 o 
   3   5  11        5.63        6.58      7.04 o 
   4   5  11        6.40        0.70      7.89 o 
   5   5  11       15.54        1.23     10.46 o 
  -5   6  11        7.08       30.84     17.41 o 
  -4   6  11      143.53      172.37     21.72 o 
  -3   6  11       46.77       37.49      8.48 o 
  -2   6  11       58.44       97.25     13.15 o 
  -1   6  11        0.39       -3.32      5.65 o 
   0   6  11        3.23       -2.41      5.70 o 
   1   6  11      204.07      210.42     18.59 o 
   2   6  11        4.87        4.90      5.75 o 
   3   6  11        0.15        3.60      9.41 o 
   4   6  11       11.83       -7.26     14.21 o 
   5   6  11        4.67      -14.51     15.09 o 
  -5   7  11        5.78       16.24     13.25 o 
  -4   7  11        4.32        4.69     10.24 o 
  -3   7  11       74.12       72.18     13.41 o 
  -2   7  11       12.04        7.39      6.05 o 
  -1   7  11       31.08       40.49     10.26 o 
   0   7  11       26.50       35.66      9.52 o 
   1   7  11        5.82        7.70      7.23 o 
   2   7  11       31.49       23.32      9.60 o 
   3   7  11        0.26        7.84      8.55 o 
   4   7  11        0.98       17.25     14.78 o 
  -4   8  11       11.50        5.54     12.83 o 
  -3   8  11       25.03       30.41     13.01 o 
  -2   8  11       12.57       13.04      7.31 o 
  -1   8  11        8.35        6.31      7.77 o 
   0   8  11        9.58       18.71      8.19 o 
   1   8  11        1.29        8.33      7.55 o 
   2   8  11        7.22       26.62     14.76 o 
   3   8  11      131.61      137.10     25.34 o 
   4   8  11       26.04       29.94     29.39 o 
  -3   9  11        9.10        2.71     12.40 o 
  -2   9  11        0.79       -6.39     11.34 o 
  -1   9  11       50.93       59.35     10.50 o 
   0   9  11        2.65        4.17     12.69 o 
   1   9  11       13.04       13.08      9.62 o 
   2   9  11        0.72        0.84      9.49 o 
   3   9  11       14.14       26.37     13.89 o 
  -2  10  11        6.03       15.85     19.14 o 
  -1  10  11       18.14       12.51     17.97 o 
   0  10  11        9.14       20.11     15.17 o 
   1  10  11        0.10       12.69     11.34 o 
   2  10  11       37.40       37.02     18.87 o 
  -6   0  12      267.51      274.75     42.74 o 
  -5   0  12      146.68      129.27     18.74 o 
  -4   0  12      755.99      701.31     43.34 o 
  -3   0  12      279.77      307.39     21.85 o 
  -2   0  12     3403.82     3181.92    124.80 o 
  -1   0  12     3673.53     3665.37    212.93 o 
   0   0  12     3038.61     3120.45    185.14 o 
   1   0  12       52.36       56.37     14.96 o 
   2   0  12       65.02       82.00     24.60 o 
   3   0  12      590.47      571.79     32.66 o 
   4   0  12     1758.06     1826.29     99.28 o 
   5   0  12      522.67      512.62     51.53 o 
  -6   1  12      289.57      281.94     31.62 o 
  -5   1  12      381.49      429.43     27.34 o 
  -4   1  12     2105.27     2081.93     76.52 o 
  -3   1  12      506.84      514.30     24.09 o 
  -2   1  12      184.17      199.87     13.76 o 
  -1   1  12      388.07      342.89     22.12 o 
   0   1  12     1379.81     1410.20     61.70 o 
   1   1  12     3212.48     3107.83    131.19 o 
   2   1  12     1894.03     1688.08     88.74 o 
   3   1  12      716.68      762.58     36.57 o 
   4   1  12      240.80      242.98     17.70 o 
   5   1  12      180.28      163.41     20.82 o 
   6   1  12       94.38      131.83     48.00 o 
  -6   2  12      135.66      160.86     22.71 o 
  -5   2  12       21.59       26.33     11.17 o 
  -4   2  12        2.54       11.44      6.41 o 
  -3   2  12     1644.48     1596.67     53.44 o 
  -2   2  12     2319.62     2319.86     71.60 o 
  -1   2  12      735.23      698.22     25.63 o 
   0   2  12     1493.30     1577.31     50.03 o 
   1   2  12      117.24      125.11     10.25 o 
   2   2  12        2.86       11.30      6.14 o 
   3   2  12     1785.70     1733.97     81.74 o 
   4   2  12      135.65      140.62     13.87 o 
   5   2  12      822.97      861.02     54.06 o 
  -6   3  12      163.79      181.00     22.23 o 
  -5   3  12      742.11      795.20     46.68 o 
  -4   3  12      758.53      760.57     32.55 o 
  -3   3  12      141.41      137.77     11.24 o 
  -2   3  12       51.13       54.16      7.18 o 
  -1   3  12       64.31       71.43      9.20 o 
   0   3  12     1221.86     1214.61     49.29 o 
   1   3  12     1799.07     1851.96     90.63 o 
   2   3  12      933.70      927.31     44.01 o 
   3   3  12      621.08      590.16     30.20 o 
   4   3  12       96.67       88.82     13.06 o 
   5   3  12        5.56       -1.28     12.05 o 
  -6   4  12       56.68       44.55     16.05 o 
  -5   4  12       26.55       62.19     19.59 o 
  -4   4  12      416.84      420.78     27.12 o 
  -3   4  12      105.22       95.72     10.84 o 
  -2   4  12     2448.15     2478.27     83.70 o 
  -1   4  12     1864.90     2128.42    147.53 o 
   0   4  12      256.91      236.32     15.21 o 
   1   4  12      269.65      264.51     18.31 o 
   2   4  12       83.63      102.87     11.67 o 
   3   4  12      315.92      327.94     21.53 o 
   4   4  12      931.85      956.93     57.14 o 
   5   4  12      315.87      310.05     46.11 o 
  -5   5  12      548.15      554.28     43.95 o 
  -4   5  12      291.11      294.84     23.85 o 
  -3   5  12      930.91      921.94     50.12 o 
  -2   5  12       76.65       75.70      8.96 o 
  -1   5  12      143.61      144.07     12.44 o 
   0   5  12     1074.27     1099.20     47.68 o 
   1   5  12     1132.42     1297.33     99.10 o 
   2   5  12     1702.48     1595.77     69.60 o 
   3   5  12      418.41      431.80     30.32 o 
   4   5  12       17.95       24.05      9.66 o 
   5   5  12       11.89       61.16     33.07 o 
  -5   6  12       36.87       36.07     18.77 o 
  -4   6  12       32.50       87.46     18.96 o 
  -3   6  12      712.52      724.56     39.22 o 
  -2   6  12      779.24      784.02     33.94 o 
  -1   6  12     1081.25     1126.47     45.72 o 
   0   6  12      983.26      946.90     43.98 o 
   1   6  12       10.36       24.15      9.23 o 
   2   6  12       26.99       39.55     12.37 o 
   3   6  12      595.32      609.40     41.88 o 
   4   6  12      305.11      321.14     38.29 o 
  -5   7  12      161.13      152.18     28.96 o 
  -4   7  12      318.24      320.74     32.20 o 
  -3   7  12      348.88      303.07     22.35 o 
  -2   7  12        5.28       15.56      7.82 o 
  -1   7  12      127.38      160.57     13.45 o 
   0   7  12      329.92      343.50     23.47 o 
   1   7  12      510.39      465.56     29.92 o 
   2   7  12      982.44     1004.56    111.64 o 
   3   7  12       66.03       73.30     15.71 o 
   4   7  12       58.24       24.27     24.29 o 
  -4   8  12      145.91      150.37     27.93 o 
  -3   8  12      163.40      205.11     28.36 o 
  -2   8  12      235.34      222.77     18.35 o 
  -1   8  12      361.69      406.04     31.75 o 
   0   8  12      387.68      382.04     26.98 o 
   1   8  12        2.15        3.06      8.18 o 
   2   8  12      124.27      119.82     19.52 o 
   3   8  12        5.76       23.07     15.71 o 
  -3   9  12       87.88      100.08     28.41 o 
  -2   9  12        1.51       12.97     20.60 o 
  -1   9  12        7.28       10.98     11.28 o 
   0   9  12      250.61      251.41     23.97 o 
   1   9  12      152.78      149.27     18.81 o 
   2   9  12      204.87      258.58     38.27 o 
  -1  10  12      234.85      221.18     40.77 o 
   0  10  12       49.09       48.00     17.81 o 
   1  10  12       58.71       50.53     14.68 o 
  -6   1  13        7.53       10.03     11.82 o 
  -5   1  13        0.80       -2.16      7.72 o 
  -4   1  13       18.70       28.03      8.05 o 
  -3   1  13       12.38        6.00      4.90 o 
  -2   1  13       98.67      107.35      9.39 o 
  -1   1  13       46.70       60.07     10.94 o 
   0   1  13      133.08      143.81     15.29 o 
   1   1  13        1.08       -0.14      6.70 o 
   2   1  13        6.28       -5.32      7.86 o 
   3   1  13        4.13       11.61      8.70 o 
   4   1  13       16.16       35.03     11.38 o 
   5   1  13       49.33       47.88     14.36 o 
  -6   2  13       10.92       14.81     12.30 o 
  -5   2  13        0.04        1.59      8.46 o 
  -4   2  13       23.37       27.37      6.43 o 
  -3   2  13       33.93       34.15      6.73 o 
  -2   2  13      156.69      146.68     18.02 o 
  -1   2  13      399.88      371.81     24.88 o 
   0   2  13      231.65      201.64     17.81 o 
   1   2  13        2.36       11.82      8.09 o 
   2   2  13       57.86       53.58     11.99 o 
   3   2  13       29.29       46.94     14.75 o 
   4   2  13       89.04       84.37     14.22 o 
   5   2  13        9.61       14.54     10.37 o 
  -6   3  13       50.07       88.86     29.21 o 
  -5   3  13       81.80       99.59     15.40 o 
  -4   3  13        2.64       22.42     13.64 o 
  -3   3  13        8.89       13.70      6.59 o 
  -2   3  13       75.97       75.42      9.41 o 
  -1   3  13       58.06       88.33     12.85 o 
   0   3  13       49.77       57.15      7.99 o 
   1   3  13       49.63       45.79      8.06 o 
   2   3  13       12.04       13.35      6.06 o 
   3   3  13        5.08        2.38      7.00 o 
   4   3  13        3.86        4.16      8.21 o 
   5   3  13       13.71       51.85     30.72 o 
  -6   4  13       63.95       35.60     25.17 o 
  -5   4  13       10.09       15.31     10.09 o 
  -4   4  13        1.55       -8.31      8.31 o 
  -3   4  13      125.49      105.66     10.59 o 
  -2   4  13        0.45        1.60      5.84 o 
  -1   4  13      116.31      113.46     11.48 o 
   0   4  13       20.47       23.79      7.12 o 
   1   4  13        2.14       16.28      6.85 o 
   2   4  13       82.77       84.60     11.12 o 
   3   4  13       28.62       40.91     13.38 o 
   4   4  13        0.15        6.04     10.40 o 
   5   4  13        0.19      -21.06     21.06 o 
  -5   5  13        0.60       -9.14     13.20 o 
  -4   5  13       25.12       65.97     12.76 o 
  -3   5  13        6.10       36.61     11.26 o 
  -2   5  13       22.51       19.17      7.66 o 
  -1   5  13       11.21        9.47      7.28 o 
   0   5  13       41.11       39.26      8.83 o 
   1   5  13       24.08       19.63      8.32 o 
   2   5  13        1.42        7.52      7.51 o 
   3   5  13        6.43        4.13     10.75 o 
   4   5  13        0.47      -15.32     17.40 o 
  -5   6  13       28.68       16.35     15.29 o 
  -4   6  13        0.42       -7.25     13.01 o 
  -3   6  13        2.77       10.38      9.23 o 
  -2   6  13       55.81       70.48     10.95 o 
  -1   6  13        2.39        5.68      8.94 o 
   0   6  13       29.24       12.82      8.18 o 
   1   6  13       25.28       34.48     12.17 o 
   2   6  13        0.07       -0.66      6.88 o 
   3   6  13       11.02       26.56     13.15 o 
   4   6  13       11.19       46.20     22.11 o 
  -4   7  13       57.74       54.84     19.60 o 
  -3   7  13       40.73       46.70     15.42 o 
  -2   7  13       27.08       28.53      9.45 o 
  -1   7  13        0.27        8.98     16.15 o 
   0   7  13        1.05        2.21      7.23 o 
   1   7  13        0.23       16.78     11.23 o 
   2   7  13       22.28       30.67     12.28 o 
   3   7  13       13.63        5.67      9.08 o 
   4   7  13       31.56       34.04     22.28 o 
  -4   8  13        2.50       19.00     15.34 o 
  -3   8  13       41.50       43.83     16.87 o 
  -2   8  13       27.53       25.92     14.82 o 
  -1   8  13       18.79       15.97      9.08 o 
   0   8  13        4.44        0.81     11.02 o 
   1   8  13        1.35        9.80     10.86 o 
   2   8  13        6.61       14.32     10.92 o 
   3   8  13        0.33       -8.43     23.97 o 
  -2   9  13       25.98        8.67     14.01 o 
  -1   9  13        0.54       21.67     14.95 o 
   0   9  13        5.29       13.83     10.55 o 
   1   9  13       32.09       32.01     19.04 o 
   2   9  13        6.75       11.78     16.50 o 
  -6   0  14      194.20      156.12     45.59 o 
  -5   0  14       32.66       60.61     14.92 o 
  -4   0  14        1.99        8.61      8.84 o 
  -3   0  14      212.66      227.26     36.75 o 
  -2   0  14     2456.76     2333.48    155.68 o 
  -1   0  14     1269.32     1275.87     90.42 o 
   0   0  14      805.86      821.19     66.59 o 
   1   0  14      218.88      212.64     29.35 o 
   2   0  14      171.72      201.55     29.65 o 
   3   0  14      204.00      207.16     30.48 o 
   4   0  14     1015.05      980.12     85.69 o 
   5   0  14       12.77        1.68     14.70 o 
  -6   1  14       53.74       70.11     24.62 o 
  -5   1  14      695.64      681.40     42.58 o 
  -4   1  14      463.95      472.77     25.58 o 
  -3   1  14     1074.69     1024.88     78.51 o 
  -2   1  14      293.24      309.86     24.80 o 
  -1   1  14        0.31        1.67      7.34 o 
   0   1  14      299.19      290.41     23.55 o 
   1   1  14      900.01      859.97     47.83 o 
   2   1  14     1779.69     1640.48    107.25 o 
   3   1  14      431.43      395.87     30.08 o 
   4   1  14      214.15      197.52     22.00 o 
   5   1  14       60.51       73.12     15.89 o 
  -6   2  14      333.05      570.99     80.88 o 
  -5   2  14      163.60      126.44     17.19 o 
  -4   2  14        0.80        0.75      6.81 o 
  -3   2  14      414.55      383.82     22.20 o 
  -2   2  14       45.11       47.92     11.85 o 
  -1   2  14     3924.09     3864.82    177.64 o 
   0   2  14      769.43      759.32     42.89 o 
   1   2  14     1071.93     1039.35     55.74 o 
   2   2  14       25.99       62.16     16.20 o 
   3   2  14        4.54       12.27     12.62 o 
   4   2  14      398.45      396.51     32.43 o 
   5   2  14      507.38      509.06     62.70 o 
  -5   3  14      151.48      160.55     22.99 o 
  -4   3  14      453.51      433.55     26.35 o 
  -3   3  14     1491.21     1357.50     61.16 o 
  -2   3  14      123.77      132.71     13.61 o 
  -1   3  14      185.50      200.09     20.28 o 
   0   3  14      188.23      174.17     17.15 o 
   1   3  14      945.15      961.84     53.23 o 
   2   3  14      765.00      657.38     39.49 o 
   3   3  14     1322.22     1164.14     65.10 o 
   4   3  14      186.14      176.38     20.11 o 
   5   3  14        6.86       -1.68     14.71 o 
  -5   4  14      134.13      127.05     19.35 o 
  -4   4  14        0.81        0.27      8.08 o 
  -3   4  14       66.58       81.37     11.56 o 
  -2   4  14     1024.17     1068.44     47.84 o 
  -1   4  14      843.33      869.06     41.67 o 
   0   4  14     1010.65      917.07     51.41 o 
   1   4  14      615.24      541.95     35.78 o 
   2   4  14        0.69       -2.02      7.95 o 
   3   4  14       61.86       55.06     12.82 o 
   4   4  14      308.69      327.46     48.32 o 
  -5   5  14      177.64      157.02     26.91 o 
  -4   5  14      566.62      555.82     45.13 o 
  -3   5  14      457.68      417.15     28.05 o 
  -2   5  14      117.55      119.59     13.49 o 
  -1   5  14        2.01        0.44      6.33 o 
   0   5  14      166.64      176.63     16.12 o 
   1   5  14      641.51      633.16     35.29 o 
   2   5  14      612.91      635.22     41.16 o 
   3   5  14      357.02      330.47     33.19 o 
   4   5  14       85.64       82.78     26.07 o 
  -4   6  14       44.65       15.08     21.76 o 
  -3   6  14      572.96      548.16     39.12 o 
  -2   6  14      190.96      189.44     18.74 o 
  -1   6  14      689.91      739.67     48.18 o 
   0   6  14      577.84      549.43     32.27 o 
   1   6  14      124.29      118.31     17.50 o 
   2   6  14        2.16        1.69     12.79 o 
   3   6  14       24.82       26.18     13.15 o 
   4   6  14      118.74      123.76     33.10 o 
  -4   7  14      259.83      215.31     31.75 o 
  -3   7  14       36.46       28.94     14.51 o 
  -2   7  14      474.84      458.83     31.55 o 
  -1   7  14        4.68       11.14      8.41 o 
   0   7  14       85.46       98.03     14.30 o 
   1   7  14      313.42      319.30     27.91 o 
   2   7  14      247.89      241.89     28.43 o 
   3   7  14      260.73      235.96     40.43 o 
  -3   8  14        2.90        9.70     14.23 o 
  -2   8  14      546.01      593.60     52.45 o 
  -1   8  14      148.98      143.53     17.45 o 
   0   8  14      353.32      329.47     30.39 o 
   1   8  14       94.77      142.33     23.21 o 
   2   8  14      122.50      114.37     20.92 o 
  -2   9  14      114.10       92.77     37.86 o 
  -1   9  14        4.75        4.17     15.62 o 
   0   9  14       29.10       25.98     14.42 o 
   1   9  14      122.68      119.11     21.56 o 
  -5   1  15        2.12        6.87     14.50 o 
  -4   1  15        1.17        3.38     11.32 o 
  -3   1  15        5.11        6.22      9.45 o 
  -2   1  15       59.79       58.28     12.74 o 
  -1   1  15        9.86       15.68      9.73 o 
   0   1  15       20.96       27.44     10.71 o 
   1   1  15        6.16       12.11      9.45 o 
   2   1  15       25.51       30.07     11.57 o 
   3   1  15        0.00       -5.20      9.46 o 
   4   1  15        0.23        0.91      9.15 o 
   5   1  15       31.59       25.10     20.81 o 
  -5   2  15       37.37       33.85     17.21 o 
  -4   2  15       11.07        9.13     10.79 o 
  -3   2  15        5.81       -7.24      9.01 o 
  -2   2  15       84.62       80.27     14.45 o 
  -1   2  15       58.26       66.72     13.60 o 
   0   2  15       61.58       67.72     13.74 o 
   1   2  15       70.62       76.68     13.90 o 
   2   2  15       43.22       14.88     15.61 o 
   3   2  15        2.73        6.75     10.45 o 
   4   2  15        1.93       -3.82     12.23 o 
  -5   3  15        1.79        7.47     12.59 o 
  -4   3  15       28.04       35.40     12.11 o 
  -3   3  15       50.73       53.54     12.65 o 
  -2   3  15        0.03        1.39      8.86 o 
  -1   3  15       72.47       58.26     13.39 o 
   0   3  15        1.16       -8.56      9.96 o 
   1   3  15       12.72        0.90      8.07 o 
   2   3  15       29.16       21.38     11.06 o 
   3   3  15        0.06      -10.59     10.59 o 
   4   3  15        8.97       15.78     10.57 o 
  -5   4  15        2.39        1.86     11.32 o 
  -4   4  15       95.34       80.13     14.95 o 
  -3   4  15        2.14       -0.09      6.49 o 
  -2   4  15        4.83       -0.50      8.40 o 
  -1   4  15       22.87       23.85     11.18 o 
   0   4  15        6.87        4.86      8.41 o 
   1   4  15       81.51       89.19     15.25 o 
   2   4  15        6.41       -0.53      8.93 o 
   3   4  15        3.47        5.49      9.22 o 
   4   4  15        1.15       -4.36      9.27 o 
  -5   5  15        3.73       -7.46     16.92 o 
  -4   5  15       39.87       58.99     19.22 o 
  -3   5  15       16.09       12.65      8.53 o 
  -2   5  15        7.04       24.71      9.04 o 
  -1   5  15       25.69       12.39      9.98 o 
   0   5  15       25.13       19.69     10.46 o 
   1   5  15       26.19       16.46     10.36 o 
   2   5  15        0.53       -7.53      9.56 o 
   3   5  15        3.77        7.38     12.72 o 
   4   5  15        0.27      -17.73     21.37 o 
  -4   6  15        0.11       33.48     28.60 o 
  -3   6  15       17.70       10.82     10.80 o 
  -2   6  15        2.38        4.86      7.77 o 
  -1   6  15        0.58        5.24      9.48 o 
   0   6  15      109.67      116.03     17.88 o 
   1   6  15       33.01       37.16     13.40 o 
   2   6  15        2.52        7.36     12.74 o 
   3   6  15        1.02       -1.23     10.43 o 
  -3   7  15        0.30        3.67     14.86 o 
  -2   7  15       38.43       51.42     14.44 o 
  -1   7  15       12.26        0.40      8.18 o 
   0   7  15        6.08       -5.36     10.71 o 
   1   7  15        3.46        7.66     12.87 o 
   2   7  15       24.82       15.80     13.58 o 
   3   7  15       18.22       22.27     19.70 o 
  -2   8  15        2.93        5.78     16.96 o 
  -1   8  15       53.11       49.28     14.34 o 
   0   8  15        0.04       30.63     26.78 o 
   1   8  15        1.77       -4.82     11.59 o 
   2   8  15       12.01       -4.29     18.71 o 
  -5   0  16       89.50      130.19     60.11 o 
  -4   0  16      326.64      259.06     39.86 o 
  -3   0  16      249.63      252.23     34.78 o 
  -2   0  16      182.92      167.52     29.33 o 
  -1   0  16       26.42        3.93     17.50 o 
   0   0  16     3804.49     3930.83    282.67 o 
   1   0  16      193.19      194.88     32.17 o 
   2   0  16      272.31      252.68     37.33 o 
   3   0  16       18.15       22.06     16.96 o 
   4   0  16       43.37       23.44     17.88 o 
  -5   1  16       28.49       40.99     18.69 o 
  -4   1  16      563.92      551.74     45.44 o 
  -3   1  16      288.62      278.06     26.22 o 
  -2   1  16     1195.20     1027.87     59.68 o 
  -1   1  16       10.30       21.54     10.67 o 
   0   1  16       18.00        7.41      9.58 o 
   1   1  16      175.70      190.29     22.31 o 
   2   1  16      532.36      556.59     41.02 o 
   3   1  16      583.13      527.09     43.75 o 
   4   1  16      325.59      288.62     30.31 o 
  -5   2  16      306.61      282.96     37.16 o 
  -4   2  16       10.97       22.24     12.01 o 
  -3   2  16       21.78       60.88     21.33 o 
  -2   2  16      477.98      480.41     37.50 o 
  -1   2  16     1122.69     1161.03     65.43 o 
   0   2  16      735.26      712.37     45.64 o 
   1   2  16      571.62      535.11     39.24 o 
   2   2  16      180.71      192.59     21.93 o 
   3   2  16        1.19        3.62      9.65 o 
   4   2  16      183.92      148.75     21.97 o 
  -5   3  16      100.02       97.92     23.31 o 
  -4   3  16      399.44      426.04     44.89 o 
  -3   3  16      724.75      736.29     53.18 o 
  -2   3  16      436.88      458.67     37.35 o 
  -1   3  16      172.57      163.51     23.36 o 
   0   3  16       15.13       25.51     11.32 o 
   1   3  16      373.67      362.01     31.97 o 
   2   3  16      522.79      488.15     36.85 o 
   3   3  16      479.90      443.60     37.91 o 
   4   3  16      141.79      150.50     25.67 o 
  -5   4  16      185.84      228.47     58.40 o 
  -4   4  16       28.00       39.81     18.03 o 
  -3   4  16        0.16      -10.31     10.31 o 
  -2   4  16      331.56      383.13     34.87 o 
  -1   4  16      394.31      412.04     34.26 o 
   0   4  16      823.12      742.26     48.26 o 
   1   4  16      293.88      290.97     27.37 o 
   2   4  16      272.14      245.31     27.89 o 
   3   4  16       50.64       37.91     16.36 o 
   4   4  16       16.31       11.80     17.30 o 
  -4   5  16      210.73      246.36     33.21 o 
  -3   5  16      149.18      132.17     20.44 o 
  -2   5  16      341.39      319.98     31.04 o 
  -1   5  16      186.27      159.97     23.05 o 
   0   5  16       13.63       14.15     10.56 o 
   1   5  16       51.36       60.94     14.36 o 
   2   5  16      278.78      265.99     25.92 o 
   3   5  16      253.87      207.46     30.29 o 
  -4   6  16        9.11        3.38     15.75 o 
  -3   6  16        9.55       16.75     14.10 o 
  -2   6  16       68.74      108.19     20.89 o 
  -1   6  16      366.06      351.34     33.16 o 
   0   6  16      240.18      241.59     25.91 o 
   1   6  16      343.84      304.84     29.34 o 
   2   6  16       58.67       51.05     15.15 o 
   3   6  16       34.48       80.29     29.22 o 
  -3   7  16      330.36      299.47     47.72 o 
  -2   7  16      132.57      105.76     26.30 o 
  -1   7  16       38.68       19.15     12.26 o 
   0   7  16        0.47        3.12      9.35 o 
   1   7  16       44.80       28.99     26.56 o 
   2   7  16      218.78      194.13     29.73 o 
  -1   8  16      167.95      142.19     26.09 o 
   0   8  16      259.27      263.16     32.49 o 
  -5   1  17       12.38       30.23     27.35 o 
  -4   1  17       29.19       44.72     18.14 o 
  -3   1  17        4.21       -0.48      8.78 o 
  -2   1  17        2.12        7.90     10.04 o 
  -1   1  17        2.63        6.97     11.55 o 
   0   1  17      137.08      147.45     19.75 o 
   1   1  17       10.76       12.85     12.62 o 
   2   1  17        1.65       -1.20     12.11 o 
   3   1  17       17.34       15.81     12.27 o 
   4   1  17        9.69        0.57     11.40 o 
  -5   2  17        0.21       13.78     15.29 o 
  -4   2  17        8.02       11.73     11.54 o 
  -3   2  17        6.25       29.66     14.11 o 
  -2   2  17        5.11        9.41     10.59 o 
  -1   2  17        2.06       -8.29     10.08 o 
   0   2  17       17.20       21.67     11.80 o 
   1   2  17        6.58       -9.15     10.32 o 
   2   2  17       77.84       75.43     17.21 o 
   3   2  17       27.73        4.04     10.85 o 
   4   2  17        0.31        3.75     14.58 o 
  -4   3  17       24.22       24.41     15.36 o 
  -3   3  17        2.17        7.26     11.66 o 
  -2   3  17        7.59        7.25     11.80 o 
  -1   3  17       10.59        4.93      9.75 o 
   0   3  17        0.63        4.78     10.70 o 
   1   3  17        1.47        3.26      9.55 o 
   2   3  17        0.03        3.58      9.87 o 
   3   3  17        7.32       10.39     11.93 o 
  -4   4  17       21.15       36.36     18.20 o 
  -3   4  17        6.15       21.11     16.24 o 
  -2   4  17        0.07        3.23     10.46 o 
  -1   4  17        2.31       12.17     11.12 o 
   0   4  17        0.13        5.82     11.59 o 
   1   4  17       25.44       34.83     13.09 o 
   2   4  17       13.73       -0.68      9.30 o 
   3   4  17       10.91       29.48     15.75 o 
  -4   5  17       38.53       73.90     27.87 o 
  -3   5  17        0.12       10.28     14.39 o 
  -2   5  17       66.96       95.71     18.35 o 
  -1   5  17        5.27        6.27     11.15 o 
   0   5  17        3.47      -10.51     11.19 o 
   1   5  17        0.33        0.90     12.38 o 
   2   5  17        0.13       -4.62     12.78 o 
   3   5  17        3.21        0.63     10.99 o 
  -3   6  17       29.25       36.82     20.59 o 
  -2   6  17       12.07        2.28      9.85 o 
  -1   6  17        0.55        1.50      9.84 o 
   0   6  17       23.17       38.38     14.65 o 
   1   6  17        2.15       14.77     12.61 o 
   2   6  17        1.33       -2.27     11.42 o 
  -2   7  17        0.77       10.21     14.76 o 
  -1   7  17        7.00       -3.17     10.85 o 
   0   7  17       14.04       12.25     20.35 o 
   1   7  17        5.59       -2.73     13.65 o 
  -4   0  18      374.54      310.82     73.56 o 
  -3   0  18       32.08       12.07     40.08 o 
  -2   0  18       28.58       28.80     18.24 o 
  -1   0  18     1125.20     1115.94     98.45 o 
   0   0  18      192.64      159.46     30.74 o 
   1   0  18      629.28      597.07     62.99 o 
   2   0  18      397.72      410.14     54.84 o 
   3   0  18       41.82       38.04     44.42 o 
  -4   1  18      103.53      108.15     20.31 o 
  -3   1  18      312.22      276.94     29.13 o 
  -2   1  18      377.92      347.34     32.38 o 
  -1   1  18      654.19      601.20     44.89 o 
   0   1  18       14.17       47.75     16.40 o 
   1   1  18       19.41       21.99     12.38 o 
   2   1  18      127.22      122.26     20.23 o 
   3   1  18      338.30      312.10     32.78 o 
  -4   2  18       77.95       83.39     25.49 o 
  -3   2  18       34.67       23.76     12.86 o 
  -2   2  18      137.94      143.24     21.45 o 
  -1   2  18       85.09      114.39     19.53 o 
   0   2  18      250.14      250.97     27.69 o 
   1   2  18      768.85      753.70     53.16 o 
   2   2  18       92.48       98.42     18.98 o 
   3   2  18       54.83       63.36     17.66 o 
  -4   3  18       39.04       35.04     19.31 o 
  -3   3  18      487.94      440.81     40.41 o 
  -2   3  18      140.10      142.37     21.65 o 
  -1   3  18      234.00      226.95     27.17 o 
   0   3  18        8.62       18.52     11.65 o 
   1   3  18        0.30       14.71     11.35 o 
   2   3  18      133.09      184.58     35.05 o 
   3   3  18      125.75      135.24     22.69 o 
  -3   4  18        4.23        3.45     10.71 o 
  -2   4  18       17.50       -0.90     12.78 o 
  -1   4  18      228.59      223.75     27.17 o 
   0   4  18      339.45      343.99     33.31 o 
   1   4  18      358.27      298.21     30.64 o 
   2   4  18       69.68       80.23     17.30 o 
  -3   5  18      253.70      278.05     39.71 o 
  -2   5  18      309.88      324.46     35.74 o 
  -1   5  18      167.11      168.92     24.96 o 
   0   5  18       52.44       42.24     19.20 o 
   1   5  18        4.64       10.94     12.09 o 
   2   5  18      106.04      100.90     24.03 o 
  -2   6  18       88.54       78.31     22.10 o 
  -1   6  18       39.93       45.74     17.51 o 
   0   6  18      249.93      266.71     30.57 o 
   1   6  18      251.50      203.93     31.97 o 
  -4   1  19        4.30        5.87     15.19 o 
  -3   1  19        0.39       -3.14     12.56 o 
  -2   1  19       24.53       33.70     14.17 o 
  -1   1  19        6.43        2.57     10.89 o 
   0   1  19        6.88        7.80     11.13 o 
   1   1  19       18.30       42.87     14.90 o 
   2   1  19        0.30        4.73     11.03 o 
   3   1  19        1.69        4.94     15.85 o 
  -3   2  19       57.47       37.97     16.25 o 
  -2   2  19       54.67       69.36     17.49 o 
  -1   2  19        0.11        6.98     12.72 o 
   0   2  19      110.81      113.30     19.88 o 
   1   2  19       34.46       36.52     14.42 o 
   2   2  19        3.48       26.34     19.41 o 
  -3   3  19        0.34        3.21     10.97 o 
  -2   3  19        0.02        1.87     11.64 o 
  -1   3  19       30.71       37.02     17.00 o 
   0   3  19       14.72       13.07     12.06 o 
   1   3  19        7.42       12.15     12.26 o 
   2   3  19        0.48       22.76     13.77 o 
  -3   4  19        0.56      -14.21     16.74 o 
  -2   4  19        1.55       10.53     12.20 o 
  -1   4  19       13.81       17.38     16.60 o 
   0   4  19       18.60       19.62     13.13 o 
   1   4  19        3.14       22.31     14.25 o 
   2   4  19        2.14       15.43     14.17 o 
  -2   5  19        1.46      -13.33     13.33 o 
  -1   5  19        5.76       -7.92     11.86 o 
   0   5  19        7.37       13.95     13.14 o 
   1   5  19        6.15       25.21     14.84 o 
  -3   0  20       53.68       59.83     24.53 o 
  -2   0  20        3.52        2.35     19.78 o 
  -1   0  20      191.94      220.34     40.51 o 
   0   0  20       22.57       12.67     16.76 o 
   1   0  20      376.15      361.48     49.19 o 
   2   0  20      244.12      227.50     42.53 o 
  -3   1  20      176.85      179.64     26.23 o 
  -2   1  20      268.85      274.48     31.70 o 
  -1   1  20       93.36       91.94     19.69 o 
   0   1  20      285.86      247.74     28.93 o 
   1   1  20        8.18       -1.74     12.37 o 
   2   1  20        4.64       -1.60     12.58 o 
  -3   2  20      111.98       98.14     32.85 o 
  -2   2  20        1.71       16.33     13.42 o 
  -1   2  20       10.26       13.96     13.98 o 
   0   2  20      460.13      421.15     38.93 o 
   1   2  20       63.22       87.40     19.45 o 
  -2   3  20      248.38      250.59     33.14 o 
  -1   3  20      259.19      304.23     35.11 o 
   0   3  20      112.14      104.72     20.72 o 
   1   3  20       42.93       35.06     17.55 o 
  -1   4  20       92.26      115.18     23.20 o 
   0   4  20       31.87       53.42     18.33 o 
  -2   1  21       10.49       -8.55     12.50 o 
  -1   1  21        3.44       22.31     17.09 o 
   0   1  21       32.40       26.17     13.91 o 
  -1   2  21        0.85       15.02     15.31 o 
   0   2  21       35.45       41.83     24.42 o 
                                                 
